# Supplementary material for: The Global, Regional, and National Burden and Trends of NAFLD in 204 Countries and Territories: An Analysis From Global Burden of Disease 2019
Source: JMIR Public Health Surveill. 2022 Dec 12;8(12):e34809. doi: 10.2196/34809 (PMC9793331; doi:10.2196/34809)
Supplement: Multimedia Appendix 1 [file publichealth_v8i12e34809_app1.xlsx]

## Sheet: Sheet1
Region/Location	year	SDI	ASIR	ASDR	ASR DALY	ASPR	SDI grouping
East Asia	1990	0.45	2.6725	2.52868	65.2536	12.5385	Middle
East Asia	1991	0.46	2.64822	2.53757	65.2004	12.6486	Middle
East Asia	1992	0.46	2.62227	2.52324	64.6472	12.7379	Middle
East Asia	1993	0.47	2.59667	2.50877	64.0597	12.8096	Middle
East Asia	1994	0.48	2.57292	2.47762	63.295	12.8665	Middle
East Asia	1995	0.49	2.55378	2.44192	62.3356	12.9119	Middle
East Asia	1996	0.5	2.53579	2.40612	61.118	12.9464	Middle
East Asia	1997	0.51	2.51382	2.34698	59.3575	12.966	Middle
East Asia	1998	0.52	2.48653	2.29656	57.8686	12.967	Middle
East Asia	1999	0.53	2.45248	2.25074	56.4038	12.9443	Middle
East Asia	2000	0.54	2.41112	2.17287	54.0548	12.8937	Middle
East Asia	2001	0.55	2.32861	2.03219	50.2116	12.7315	Middle
East Asia	2002	0.55	2.19648	1.87556	45.9212	12.4409	Middle
East Asia	2003	0.56	2.0511	1.74423	42.3031	12.1175	Middle
East Asia	2004	0.57	1.92909	1.64739	39.6639	11.8568	Middle
East Asia	2005	0.58	1.86706	1.5728	37.5931	11.7556	Middle
East Asia	2006	0.59	1.8469	1.49516	35.6529	11.9121	Middle
East Asia	2007	0.6	1.82862	1.4282	33.9725	12.2906	High-middle
East Asia	2008	0.61	1.81555	1.38648	32.922	12.7853	High-middle
East Asia	2009	0.62	1.81131	1.33553	31.5782	13.2904	High-middle
East Asia	2010	0.63	1.81888	1.28912	30.3707	13.7001	High-middle
East Asia	2011	0.64	1.84112	1.2558	29.5129	14.0317	High-middle
East Asia	2012	0.64	1.87507	1.24694	29.278	14.3657	High-middle
East Asia	2013	0.65	1.9153	1.26068	29.5701	14.6923	High-middle
East Asia	2014	0.66	1.95711	1.28893	30.1951	15.0014	High-middle
East Asia	2015	0.66	1.99527	1.2948	30.3381	15.2829	High-middle
East Asia	2016	0.67	2.04616	1.29512	30.393	15.8201	High-middle
East Asia	2017	0.68	2.08682	1.29639	30.4684	16.2869	High-middle
East Asia	2018	0.68	2.09809	1.28494	30.246	16.1904	High-middle
East Asia	2019	0.69	2.09993	1.2871	30.2848	15.6815	High-middle
Southeast Asia	1990	0.46	2.15021	4.24917	109.759	16.106	Middle
Southeast Asia	1991	0.46	2.16039	4.24477	109.417	16.1649	Middle
Southeast Asia	1992	0.47	2.16922	4.24469	109.185	16.2235	Middle
Southeast Asia	1993	0.48	2.17659	4.24148	108.915	16.2801	Middle
Southeast Asia	1994	0.49	2.18265	4.24608	108.743	16.3333	Middle
Southeast Asia	1995	0.5	2.18801	4.24301	108.444	16.3819	Middle
Southeast Asia	1996	0.5	2.19068	4.23191	108.006	16.4282	Middle
Southeast Asia	1997	0.51	2.19122	4.17819	106.271	16.4773	Middle
Southeast Asia	1998	0.52	2.19114	4.15449	105.403	16.5286	Middle
Southeast Asia	1999	0.52	2.19186	4.15758	105.25	16.5821	Middle
Southeast Asia	2000	0.53	2.19566	4.13637	104.514	16.6381	Middle
Southeast Asia	2001	0.53	2.20359	4.08321	102.962	16.7077	Middle
Southeast Asia	2002	0.54	2.21615	4.07082	102.386	16.7981	Middle
Southeast Asia	2003	0.54	2.23123	4.04912	101.651	16.8983	Middle
Southeast Asia	2004	0.55	2.24698	4.03754	100.97	16.9972	Middle
Southeast Asia	2005	0.55	2.26184	4.03076	100.26	17.0853	Middle
Southeast Asia	2006	0.56	2.27402	4.04423	99.9948	17.1661	Middle
Southeast Asia	2007	0.57	2.28542	4.07687	100.162	17.2503	Middle
Southeast Asia	2008	0.57	2.2941	4.14098	100.963	17.335	Middle
Southeast Asia	2009	0.58	2.30184	4.19574	101.595	17.4177	Middle
Southeast Asia	2010	0.59	2.31596	4.23239	101.742	17.4968	Middle
Southeast Asia	2011	0.59	2.33935	4.25554	101.722	17.5782	Middle
Southeast Asia	2012	0.6	2.37	4.26323	101.244	17.6673	High-middle
Southeast Asia	2013	0.61	2.40208	4.27004	101.024	17.7604	High-middle
Southeast Asia	2014	0.61	2.43033	4.28319	100.966	17.8532	High-middle
Southeast Asia	2015	0.62	2.44987	4.22634	99.7657	17.9419	High-middle
Southeast Asia	2016	0.63	2.46837	4.21718	99.4869	18.0531	High-middle
Southeast Asia	2017	0.63	2.48791	4.21844	99.5115	18.154	High-middle
Southeast Asia	2018	0.64	2.5106	4.19763	98.9165	18.2264	High-middle
Southeast Asia	2019	0.64	2.54327	4.17837	98.1617	18.2999	High-middle
Oceania	1990	0.38	0.812585	1.50932	42.593	15.7481	Low-middle
Oceania	1991	0.39	0.815754	1.50988	42.6368	15.8602	Low-middle
Oceania	1992	0.39	0.81904	1.50409	42.466	15.9676	Low-middle
Oceania	1993	0.39	0.821993	1.49341	42.1209	16.069	Low-middle
Oceania	1994	0.39	0.824779	1.48222	41.8102	16.1636	Low-middle
Oceania	1995	0.4	0.827789	1.46926	41.4685	16.251	Middle
Oceania	1996	0.4	0.833301	1.47051	41.5557	16.3376	Middle
Oceania	1997	0.4	0.841683	1.47637	41.731	16.427	Middle
Oceania	1998	0.41	0.850405	1.49065	42.1095	16.5138	Middle
Oceania	1999	0.41	0.857049	1.50867	42.6418	16.5922	Middle
Oceania	2000	0.41	0.859274	1.50013	42.3715	16.6563	Middle
Oceania	2001	0.41	0.858313	1.48448	41.9006	16.7192	Middle
Oceania	2002	0.41	0.85585	1.47541	41.6086	16.7878	Middle
Oceania	2003	0.41	0.852657	1.47671	41.586	16.8501	Middle
Oceania	2004	0.42	0.849365	1.46521	41.3294	16.8943	Middle
Oceania	2005	0.42	0.846386	1.45825	41.2822	16.9078	Middle
Oceania	2006	0.42	0.844217	1.46642	41.4274	16.8842	Middle
Oceania	2007	0.42	0.84147	1.46921	41.4918	16.8345	Middle
Oceania	2008	0.42	0.838592	1.46495	41.2551	16.7755	Middle
Oceania	2009	0.42	0.835668	1.46431	41.133	16.7236	Middle
Oceania	2010	0.43	0.832986	1.47171	41.3643	16.6953	Middle
Oceania	2011	0.43	0.831352	1.48701	41.6672	16.6943	Middle
Oceania	2012	0.43	0.829371	1.48819	41.569	16.7074	Middle
Oceania	2013	0.43	0.827591	1.48213	41.2953	16.7281	Middle
Oceania	2014	0.44	0.825787	1.47834	41.1691	16.7497	Middle
Oceania	2015	0.44	0.823823	1.47713	41.128	16.7658	Middle
Oceania	2016	0.44	0.82492	1.46945	40.7376	16.7975	Middle
Oceania	2017	0.45	0.825321	1.46594	40.5964	16.8279	Middle
Oceania	2018	0.45	0.823841	1.45882	40.3522	16.8463	Middle
Oceania	2019	0.45	0.823085	1.45649	40.1483	16.8695	Middle
Central Asia	1990	0.55	1.80743	2.08128	55.3156	12.3017	Middle
Central Asia	1991	0.56	1.86367	2.20792	58.9309	12.3402	Middle
Central Asia	1992	0.56	1.92169	2.36597	63.4172	12.3779	Middle
Central Asia	1993	0.56	1.97738	2.58182	69.5536	12.4144	Middle
Central Asia	1994	0.56	2.02824	2.78122	75.5558	12.4482	Middle
Central Asia	1995	0.56	2.07401	2.89274	79.5707	12.4767	Middle
Central Asia	1996	0.56	2.14122	2.98686	82.7925	12.5072	Middle
Central Asia	1997	0.56	2.23244	3.03959	83.9645	12.5443	Middle
Central Asia	1998	0.56	2.33033	3.08707	84.7211	12.5849	Middle
Central Asia	1999	0.56	2.42212	3.13656	85.6314	12.6255	Middle
Central Asia	2000	0.57	2.49832	3.24907	88.5539	12.6614	Middle
Central Asia	2001	0.57	2.57598	3.34951	91.191	12.696	Middle
Central Asia	2002	0.57	2.65827	3.47865	94.5199	12.7336	Middle
Central Asia	2003	0.58	2.73934	3.62092	98.2117	12.7754	Middle
Central Asia	2004	0.59	2.81728	3.77558	102.803	12.8222	Middle
Central Asia	2005	0.59	2.89296	3.91457	107.225	12.875	Middle
Central Asia	2006	0.6	2.99306	3.93404	107.765	12.9475	High-middle
Central Asia	2007	0.61	3.12826	3.95957	109.077	13.0418	High-middle
Central Asia	2008	0.61	3.27632	4.00156	109.506	13.1469	High-middle
Central Asia	2009	0.62	3.41725	4.02904	109.343	13.2523	High-middle
Central Asia	2010	0.62	3.53141	4.11815	111.111	13.3471	High-middle
Central Asia	2011	0.63	3.62441	4.23867	113.837	13.4413	High-middle
Central Asia	2012	0.63	3.7233	4.34465	116.262	13.5423	High-middle
Central Asia	2013	0.64	3.82123	4.33621	115.793	13.6434	High-middle
Central Asia	2014	0.64	3.91252	4.36513	116.264	13.739	High-middle
Central Asia	2015	0.65	3.99092	4.38457	116.238	13.8237	High-middle
Central Asia	2016	0.65	4.04019	4.37158	115.452	13.9122	High-middle
Central Asia	2017	0.66	4.0683	4.34491	114.507	13.9933	High-middle
Central Asia	2018	0.66	4.11745	4.27561	113.253	14.068	High-middle
Central Asia	2019	0.66	4.19104	4.22472	112.391	14.151	High-middle
Central Europe	1990	0.64	1.45288	1.53397	40.2786	10.6801	High-middle
Central Europe	1991	0.65	1.44753	1.5498	40.9768	10.7464	High-middle
Central Europe	1992	0.65	1.44096	1.5795	42.231	10.8057	High-middle
Central Europe	1993	0.66	1.43352	1.58348	42.709	10.8591	High-middle
Central Europe	1994	0.67	1.42538	1.5844	43.1146	10.9052	High-middle
Central Europe	1995	0.67	1.41684	1.59251	43.6654	10.9407	High-middle
Central Europe	1996	0.68	1.40435	1.55784	42.7578	10.9789	High-middle
Central Europe	1997	0.68	1.38591	1.53903	42.5561	11.0278	High-middle
Central Europe	1998	0.69	1.36857	1.48523	41.2538	11.0762	High-middle
Central Europe	1999	0.7	1.35567	1.43586	40.0175	11.1141	High-middle
Central Europe	2000	0.7	1.35276	1.38951	38.6122	11.1438	High-middle
Central Europe	2001	0.71	1.36341	1.39451	38.674	11.1697	High-middle
Central Europe	2002	0.72	1.38112	1.41319	39.0759	11.1955	High-middle
Central Europe	2003	0.72	1.40291	1.44149	39.7987	11.2209	High-middle
Central Europe	2004	0.73	1.42041	1.4492	39.9898	11.2436	High-middle
Central Europe	2005	0.73	1.42726	1.46818	40.5505	11.2654	High-middle
Central Europe	2006	0.74	1.42664	1.46711	40.5765	11.2948	High-middle
Central Europe	2007	0.74	1.42549	1.49225	41.4151	11.3325	High-middle
Central Europe	2008	0.75	1.42635	1.50998	41.9993	11.3734	High-middle
Central Europe	2009	0.75	1.42532	1.51417	42.0685	11.4153	High-middle
Central Europe	2010	0.76	1.42146	1.47737	40.9152	11.4552	High-middle
Central Europe	2011	0.76	1.41318	1.41899	39.1546	11.4997	High-middle
Central Europe	2012	0.76	1.40147	1.40021	38.5222	11.5535	High-middle
Central Europe	2013	0.77	1.3896	1.35401	37.1112	11.6092	High-middle
Central Europe	2014	0.77	1.37558	1.3481	36.8929	11.6602	High-middle
Central Europe	2015	0.78	1.36162	1.34929	36.9071	11.7011	High-middle
Central Europe	2016	0.78	1.34133	1.33359	36.4816	11.7449	High-middle
Central Europe	2017	0.78	1.32343	1.33191	36.387	11.7876	High-middle
Central Europe	2018	0.79	1.31176	1.32936	36.3019	11.8334	High-middle
Central Europe	2019	0.79	1.29803	1.32302	36.1319	11.8951	High-middle
Eastern Europe	1990	0.68	1.17582	1.08922	30.4947	11.0262	High-middle
Eastern Europe	1991	0.69	1.17664	1.13714	32.3395	11.0722	High-middle
Eastern Europe	1992	0.7	1.18148	1.22001	35.4784	11.1178	High-middle
Eastern Europe	1993	0.7	1.19059	1.43208	42.9864	11.1573	High-middle
Eastern Europe	1994	0.7	1.2055	1.61694	49.8705	11.1897	High-middle
Eastern Europe	1995	0.71	1.22451	1.65829	51.8429	11.215	High-middle
Eastern Europe	1996	0.71	1.25364	1.58441	49.5224	11.241	High-middle
Eastern Europe	1997	0.71	1.29534	1.5043	46.8781	11.2731	High-middle
Eastern Europe	1998	0.71	1.34341	1.47926	46.3641	11.3066	High-middle
Eastern Europe	1999	0.71	1.39143	1.62451	51.9374	11.339	High-middle
Eastern Europe	2000	0.71	1.43045	1.78711	58.4598	11.3675	High-middle
Eastern Europe	2001	0.71	1.46195	1.9362	64.4229	11.3987	High-middle
Eastern Europe	2002	0.72	1.4918	2.14553	72.5224	11.4364	High-middle
Eastern Europe	2003	0.72	1.52213	2.35328	80.8363	11.476	High-middle
Eastern Europe	2004	0.73	1.55469	2.51531	87.8022	11.5161	High-middle
Eastern Europe	2005	0.73	1.59111	2.79144	98.6365	11.5543	High-middle
Eastern Europe	2006	0.74	1.64101	2.71902	96.2741	11.6009	High-middle
Eastern Europe	2007	0.75	1.7053	2.7668	98.2515	11.6614	High-middle
Eastern Europe	2008	0.75	1.77423	2.87069	101.924	11.7262	High-middle
Eastern Europe	2009	0.76	1.83788	2.73509	96.0883	11.7898	High-middle
Eastern Europe	2010	0.76	1.88637	2.76255	96.4656	11.846	High-middle
Eastern Europe	2011	0.77	1.92605	2.65247	92.0653	11.9039	High-middle
Eastern Europe	2012	0.77	1.96684	2.68087	92.8257	11.9707	High-middle
Eastern Europe	2013	0.77	2.00427	2.7533	95.4524	12.0371	High-middle
Eastern Europe	2014	0.78	2.03366	2.85169	98.8302	12.0961	High-middle
Eastern Europe	2015	0.78	2.05103	3.01419	105.029	12.1404	High-middle
Eastern Europe	2016	0.79	2.0429	2.90794	100.591	12.1761	High-middle
Eastern Europe	2017	0.79	2.02741	2.73949	94.4399	12.2082	High-middle
Eastern Europe	2018	0.79	2.02673	2.68179	92.3973	12.246	High-middle
Eastern Europe	2019	0.79	2.03757	2.64701	91.2218	12.2953	High-middle
High-income Asia Pacific	1990	0.77	1.38542	1.17775	27.9723	6.83547	High-middle
High-income Asia Pacific	1991	0.77	1.41787	1.17866	27.993	6.81431	High-middle
High-income Asia Pacific	1992	0.78	1.44847	1.18592	28.1124	6.79658	High-middle
High-income Asia Pacific	1993	0.79	1.47632	1.19476	28.2331	6.78236	High-middle
High-income Asia Pacific	1994	0.79	1.5003	1.19974	28.2322	6.77252	High-middle
High-income Asia Pacific	1995	0.8	1.51943	1.22265	28.5797	6.76733	High
High-income Asia Pacific	1996	0.8	1.54687	1.22775	28.5899	6.74284	High
High-income Asia Pacific	1997	0.81	1.5884	1.24925	28.9575	6.68809	High
High-income Asia Pacific	1998	0.81	1.63167	1.29411	29.8578	6.6263	High
High-income Asia Pacific	1999	0.81	1.66383	1.32154	30.3669	6.57899	High
High-income Asia Pacific	2000	0.82	1.67197	1.30951	30.0346	6.57314	High
High-income Asia Pacific	2001	0.82	1.6603	1.2766	29.2474	6.62555	High
High-income Asia Pacific	2002	0.82	1.64171	1.23367	28.2233	6.72271	High
High-income Asia Pacific	2003	0.83	1.6204	1.19271	27.2525	6.842	High
High-income Asia Pacific	2004	0.83	1.598	1.14574	26.0506	6.96389	High
High-income Asia Pacific	2005	0.83	1.57735	1.10424	24.9063	7.06529	High
High-income Asia Pacific	2006	0.84	1.55183	1.06489	23.8112	7.14805	High
High-income Asia Pacific	2007	0.84	1.51644	1.02744	22.7922	7.22805	High
High-income Asia Pacific	2008	0.84	1.47784	0.992217	21.8529	7.30297	High
High-income Asia Pacific	2009	0.84	1.44269	0.95783	20.9827	7.36709	High
High-income Asia Pacific	2010	0.85	1.4172	0.934364	20.3229	7.4182	High
High-income Asia Pacific	2011	0.85	1.40063	0.919306	19.8166	7.47223	High
High-income Asia Pacific	2012	0.85	1.38584	0.904707	19.325	7.53995	High
High-income Asia Pacific	2013	0.86	1.37213	0.89217	18.9285	7.61155	High
High-income Asia Pacific	2014	0.86	1.35827	0.878915	18.5428	7.67612	High
High-income Asia Pacific	2015	0.86	1.34305	0.861294	18.0868	7.72394	High
High-income Asia Pacific	2016	0.87	1.30421	0.838304	17.5476	7.60138	High
High-income Asia Pacific	2017	0.87	1.27319	0.820794	17.1791	7.46063	High
High-income Asia Pacific	2018	0.87	1.27174	0.821805	17.2314	7.52547	High
High-income Asia Pacific	2019	0.87	1.27473	0.821627	17.2473	7.67315	High
Australasia	1990	0.74	1.39675	1.14663	29.9019	7.2673	High-middle
Australasia	1991	0.75	1.40839	1.12703	29.1997	7.352	High-middle
Australasia	1992	0.75	1.41886	1.1196	28.7197	7.44103	High-middle
Australasia	1993	0.75	1.42835	1.11018	28.274	7.53394	High-middle
Australasia	1994	0.76	1.43706	1.11883	28.2379	7.63004	High-middle
Australasia	1995	0.76	1.44521	1.11304	27.9673	7.72876	High-middle
Australasia	1996	0.77	1.45021	1.1143	27.905	7.83622	High-middle
Australasia	1997	0.77	1.45085	1.10189	27.6114	7.95349	High-middle
Australasia	1998	0.77	1.44973	1.07428	26.9666	8.07379	High-middle
Australasia	1999	0.78	1.44944	1.06752	26.5996	8.18974	High-middle
Australasia	2000	0.78	1.45256	1.05974	26.2805	8.29444	High-middle
Australasia	2001	0.79	1.45734	1.06205	26.2489	8.39083	High-middle
Australasia	2002	0.79	1.46134	1.08711	26.8262	8.48476	High-middle
Australasia	2003	0.79	1.46693	1.0916	26.9762	8.57452	High-middle
Australasia	2004	0.8	1.47644	1.09098	26.9015	8.65835	High
Australasia	2005	0.8	1.49209	1.09165	26.9201	8.73459	High
Australasia	2006	0.8	1.52625	1.10749	27.2896	8.80755	High
Australasia	2007	0.8	1.58065	1.15531	28.4916	8.88052	High
Australasia	2008	0.8	1.64188	1.20746	29.7727	8.95022	High
Australasia	2009	0.81	1.69663	1.24273	30.7999	9.01332	High
Australasia	2010	0.81	1.7314	1.2657	31.3813	9.06661	High
Australasia	2011	0.81	1.75359	1.28811	31.7629	9.11525	High
Australasia	2012	0.82	1.77703	1.29374	31.7622	9.16436	High
Australasia	2013	0.82	1.79786	1.32032	32.4468	9.21057	High
Australasia	2014	0.83	1.8123	1.34842	33.1487	9.25066	High
Australasia	2015	0.83	1.8166	1.36118	33.4757	9.2813	High
Australasia	2016	0.83	1.78158	1.33787	32.8556	9.30623	High
Australasia	2017	0.84	1.74309	1.31617	32.3951	9.33252	High
Australasia	2018	0.84	1.73823	1.32158	32.325	9.37743	High
Australasia	2019	0.84	1.74405	1.31605	32.0761	9.44478	High
Western Europe	1990	0.75	2.70714	1.90436	49.0658	7.88102	High-middle
Western Europe	1991	0.76	2.73902	1.90543	49.1022	7.99887	High-middle
Western Europe	1992	0.76	2.76898	1.88786	48.5476	8.1139	High-middle
Western Europe	1993	0.77	2.79563	1.8853	48.2859	8.22563	High-middle
Western Europe	1994	0.77	2.81819	1.8701	47.7628	8.33295	High-middle
Western Europe	1995	0.78	2.83567	1.86003	47.3442	8.43499	High-middle
Western Europe	1996	0.78	2.85039	1.84858	46.8516	8.53493	High-middle
Western Europe	1997	0.78	2.86594	1.83221	46.2977	8.63454	High-middle
Western Europe	1998	0.78	2.87915	1.82718	45.9471	8.73265	High-middle
Western Europe	1999	0.79	2.88616	1.81381	45.4982	8.82732	High-middle
Western Europe	2000	0.79	2.88513	1.78162	44.6654	8.91721	High-middle
Western Europe	2001	0.79	2.87445	1.75397	43.8884	9.01375	High-middle
Western Europe	2002	0.8	2.85804	1.74185	43.3388	9.12089	High
Western Europe	2003	0.8	2.83894	1.72671	42.7619	9.22833	High
Western Europe	2004	0.8	2.8183	1.66455	41.157	9.32568	High
Western Europe	2005	0.81	2.79867	1.63136	40.2212	9.40119	High
Western Europe	2006	0.81	2.77605	1.59355	39.2152	9.46239	High
Western Europe	2007	0.81	2.74797	1.56916	38.4618	9.522	High
Western Europe	2008	0.81	2.71841	1.55003	37.8324	9.57905	High
Western Europe	2009	0.82	2.69014	1.52571	37.1572	9.63138	High
Western Europe	2010	0.82	2.66668	1.49371	36.2911	9.67693	High
Western Europe	2011	0.82	2.64601	1.46939	35.5285	9.72937	High
Western Europe	2012	0.82	2.62593	1.45263	34.8711	9.79317	High
Western Europe	2013	0.83	2.60728	1.43403	34.3834	9.85732	High
Western Europe	2014	0.83	2.59048	1.40718	33.6827	9.9099	High
Western Europe	2015	0.83	2.57602	1.41749	33.8261	9.93914	High
Western Europe	2016	0.84	2.55158	1.39362	33.2212	9.89503	High
Western Europe	2017	0.84	2.52813	1.3862	33.0923	9.84961	High
Western Europe	2018	0.84	2.50082	1.38012	32.918	9.87695	High
Western Europe	2019	0.84	2.45548	1.37536	32.8019	9.93337	High
Southern Latin America	1990	0.58	1.95711	2.05229	55.2447	6.61738	Middle
Southern Latin America	1991	0.59	2.00383	1.96636	52.4439	6.70189	Middle
Southern Latin America	1992	0.6	2.04815	1.91617	50.5252	6.79096	High-middle
Southern Latin America	1993	0.6	2.09011	1.88229	49.2754	6.88393	High-middle
Southern Latin America	1994	0.61	2.12896	1.86024	48.7401	6.98015	High-middle
Southern Latin America	1995	0.61	2.16453	1.87512	48.8798	7.07914	High-middle
Southern Latin America	1996	0.62	2.19717	1.88101	48.8477	7.18683	High-middle
Southern Latin America	1997	0.63	2.22718	1.86808	48.0233	7.30451	High-middle
Southern Latin America	1998	0.63	2.2542	1.86565	47.2392	7.42514	High-middle
Southern Latin America	1999	0.63	2.27768	1.85094	46.3336	7.54146	High-middle
Southern Latin America	2000	0.64	2.29788	1.80485	45.0283	7.64638	High-middle
Southern Latin America	2001	0.64	2.31636	1.8151	45.1828	7.7441	High-middle
Southern Latin America	2002	0.65	2.33436	1.81781	45.0464	7.84038	High-middle
Southern Latin America	2003	0.65	2.35147	1.82873	45.0022	7.93113	High-middle
Southern Latin America	2004	0.65	2.36795	1.79597	44.0256	8.01214	High-middle
Southern Latin America	2005	0.66	2.38457	1.76395	43.2463	8.07912	High-middle
Southern Latin America	2006	0.66	2.40183	1.76797	43.3783	8.13513	High-middle
Southern Latin America	2007	0.66	2.41953	1.81578	44.5481	8.18593	High-middle
Southern Latin America	2008	0.67	2.43688	1.79995	44.3793	8.23188	High-middle
Southern Latin America	2009	0.67	2.45465	1.83	45.0909	8.27324	High-middle
Southern Latin America	2010	0.68	2.47361	1.85627	45.3086	8.31027	High-middle
Southern Latin America	2011	0.68	2.49988	1.87367	45.5314	8.34663	High-middle
Southern Latin America	2012	0.69	2.53462	1.90146	46.2268	8.38374	High-middle
Southern Latin America	2013	0.69	2.57018	1.92953	46.949	8.41915	High-middle
Southern Latin America	2014	0.69	2.5995	1.93707	47.0372	8.45034	High-middle
Southern Latin America	2015	0.7	2.61697	1.97039	47.7264	8.47529	High-middle
Southern Latin America	2016	0.71	2.62963	2.00195	48.291	8.49934	High-middle
Southern Latin America	2017	0.72	2.637	2.00426	48.2657	8.52327	High-middle
Southern Latin America	2018	0.72	2.64283	1.97751	47.7997	8.55587	High-middle
Southern Latin America	2019	0.72	2.65476	1.96481	47.5577	8.60274	High-middle
High-income North America	1990	0.77	1.90211	1.31729	35.8277	7.2632	High-middle
High-income North America	1991	0.77	1.9542	1.31883	35.5587	7.3173	High-middle
High-income North America	1992	0.78	1.99904	1.31862	35.2257	7.3745	High-middle
High-income North America	1993	0.78	2.03489	1.34441	35.6244	7.43239	High-middle
High-income North America	1994	0.78	2.06019	1.35191	35.6249	7.48825	High-middle
High-income North America	1995	0.79	2.07286	1.36009	35.6934	7.54028	High-middle
High-income North America	1996	0.79	2.07087	1.34274	35.112	7.60772	High-middle
High-income North America	1997	0.79	2.05731	1.31586	34.2558	7.70191	High-middle
High-income North America	1998	0.79	2.03921	1.29379	33.4822	7.80688	High-middle
High-income North America	1999	0.8	2.02366	1.28483	33.0932	7.90638	High
High-income North America	2000	0.8	2.01746	1.29261	33.3627	7.98456	High
High-income North America	2001	0.81	2.01716	1.31691	34.1462	8.05571	High
High-income North America	2002	0.81	2.01554	1.34299	34.9281	8.14086	High
High-income North America	2003	0.81	2.01418	1.36264	35.5498	8.2329	High
High-income North America	2004	0.81	2.01469	1.36192	35.5538	8.32449	High
High-income North America	2005	0.82	2.01867	1.38908	36.2887	8.40872	High
High-income North America	2006	0.81	2.02949	1.39724	36.5044	8.48638	High
High-income North America	2007	0.82	2.04809	1.39837	36.4259	8.5641	High
High-income North America	2008	0.82	2.07222	1.40701	36.5575	8.64257	High
High-income North America	2009	0.83	2.0996	1.4128	36.7011	8.72218	High
High-income North America	2010	0.83	2.12817	1.41422	36.6001	8.8036	High
High-income North America	2011	0.84	2.1625	1.45444	37.5802	8.90844	High
High-income North America	2012	0.84	2.20623	1.50764	38.9152	9.04082	High
High-income North America	2013	0.84	2.25569	1.5698	40.5173	9.17442	High
High-income North America	2014	0.85	2.30704	1.63276	42.1561	9.28271	High
High-income North America	2015	0.85	2.35664	1.67447	43.2858	9.33917	High
High-income North America	2016	0.85	2.46454	1.68898	44.081	9.34752	High
High-income North America	2017	0.86	2.56407	1.65915	43.7166	9.34881	High
High-income North America	2018	0.86	2.58686	1.65425	43.4323	9.36609	High
High-income North America	2019	0.86	2.58316	1.64938	43.0411	9.39667	High
Caribbean	1990	0.52	2.73942	4.08366	104.147	14.5373	Middle
Caribbean	1991	0.52	2.74274	4.02379	102.691	14.6009	Middle
Caribbean	1992	0.53	2.74232	4.01671	102.42	14.6627	Middle
Caribbean	1993	0.53	2.73912	4.04609	103.264	14.7203	Middle
Caribbean	1994	0.53	2.73294	3.96022	101.182	14.7713	Middle
Caribbean	1995	0.53	2.72451	3.8911	99.7457	14.8136	Middle
Caribbean	1996	0.54	2.70732	3.80687	97.3783	14.8504	Middle
Caribbean	1997	0.54	2.67746	3.66169	94.1134	14.8887	Middle
Caribbean	1998	0.54	2.6443	3.61333	92.9296	14.9294	Middle
Caribbean	1999	0.55	2.61562	3.50089	89.5917	14.9738	Middle
Caribbean	2000	0.55	2.59998	3.37106	85.9428	15.0233	Middle
Caribbean	2001	0.56	2.59297	3.34093	85.1336	15.1023	Middle
Caribbean	2002	0.56	2.5852	3.23287	82.4006	15.22	Middle
Caribbean	2003	0.57	2.57902	3.2401	82.37	15.3524	Middle
Caribbean	2004	0.57	2.57542	3.25012	82.3054	15.4762	Middle
Caribbean	2005	0.58	2.5757	3.24668	82.0092	15.5679	Middle
Caribbean	2006	0.59	2.58058	3.13893	79.5976	15.6327	Middle
Caribbean	2007	0.59	2.59063	3.08829	78.6358	15.6917	Middle
Caribbean	2008	0.59	2.60372	3.06735	77.8969	15.7444	Middle
Caribbean	2009	0.59	2.61768	3.05768	77.3551	15.7897	Middle
Caribbean	2010	0.6	2.62934	3.02418	76.3657	15.8324	High-middle
Caribbean	2011	0.6	2.64128	3.03116	76.6391	15.8735	High-middle
Caribbean	2012	0.61	2.65922	3.07837	78.1335	15.9134	High-middle
Caribbean	2013	0.61	2.68024	3.16739	80.5747	15.9546	High-middle
Caribbean	2014	0.61	2.70275	3.24832	82.7992	15.9939	High-middle
Caribbean	2015	0.62	2.72518	3.31559	84.6985	16.0282	High-middle
Caribbean	2016	0.62	2.77352	3.36795	86.1003	16.0788	High-middle
Caribbean	2017	0.63	2.82688	3.40693	86.9549	16.1192	High-middle
Caribbean	2018	0.63	2.86178	3.43216	87.4227	16.1411	High-middle
Caribbean	2019	0.63	2.89799	3.42996	87.4836	16.1698	High-middle
Andean Latin America	1990	0.49	3.43825	6.10054	153.999	11.7627	Middle
Andean Latin America	1991	0.49	3.55997	6.01144	151.685	11.8395	Middle
Andean Latin America	1992	0.5	3.67833	6.22082	156.711	11.9183	Middle
Andean Latin America	1993	0.5	3.79124	6.26222	157.269	11.9971	Middle
Andean Latin America	1994	0.5	3.897	6.29056	157.435	12.0741	Middle
Andean Latin America	1995	0.51	3.99346	6.33808	157.721	12.1454	Middle
Andean Latin America	1996	0.51	4.09253	6.23032	154.356	12.226	Middle
Andean Latin America	1997	0.52	4.20126	6.19529	152.48	12.3223	Middle
Andean Latin America	1998	0.52	4.30845	6.20312	151.349	12.4239	Middle
Andean Latin America	1999	0.53	4.40656	6.00318	145.578	12.5202	Middle
Andean Latin America	2000	0.53	4.48645	5.94084	143.006	12.6002	Middle
Andean Latin America	2001	0.54	4.54843	5.74725	137.366	12.6699	Middle
Andean Latin America	2002	0.54	4.60649	5.82047	138.227	12.7381	Middle
Andean Latin America	2003	0.55	4.66233	5.89369	139.054	12.8016	Middle
Andean Latin America	2004	0.55	4.72189	5.82552	136.712	12.8603	Middle
Andean Latin America	2005	0.56	4.78873	5.8179	136.015	12.9116	Middle
Andean Latin America	2006	0.56	4.87721	5.77758	134.464	12.9576	Middle
Andean Latin America	2007	0.57	4.9922	5.71311	132.61	13.0015	Middle
Andean Latin America	2008	0.58	5.11455	5.74255	133.263	13.0444	Middle
Andean Latin America	2009	0.58	5.22414	5.99478	139.019	13.0877	Middle
Andean Latin America	2010	0.59	5.30048	6.05368	139.606	13.1309	Middle
Andean Latin America	2011	0.59	5.3525	5.9972	137.539	13.1814	Middle
Andean Latin America	2012	0.6	5.40273	5.99097	136.327	13.2413	High-middle
Andean Latin America	2013	0.6	5.45125	5.94368	134.185	13.3002	High-middle
Andean Latin America	2014	0.61	5.49366	5.83229	131.22	13.3592	High-middle
Andean Latin America	2015	0.61	5.52992	5.74989	129.511	13.4145	High-middle
Andean Latin America	2016	0.62	5.56805	5.74658	129.622	13.4911	High-middle
Andean Latin America	2017	0.62	5.59891	5.73467	129.43	13.5644	High-middle
Andean Latin America	2018	0.63	5.6146	5.7117	129.089	13.6243	High-middle
Andean Latin America	2019	0.63	5.62202	5.67506	128.674	13.69	High-middle
Central Latin America	1990	0.49	6.10848	6.96166	188.761	14.5933	Middle
Central Latin America	1991	0.49	6.0811	6.96102	188.691	14.6925	Middle
Central Latin America	1992	0.5	6.0581	6.9973	189.538	14.7907	Middle
Central Latin America	1993	0.5	6.03984	7.05735	190.816	14.885	Middle
Central Latin America	1994	0.51	6.026	7.05375	189.98	14.9727	Middle
Central Latin America	1995	0.51	6.01916	7.03246	187.335	15.0515	Middle
Central Latin America	1996	0.52	6.01813	6.93415	183.171	15.132	Middle
Central Latin America	1997	0.52	6.01425	6.87189	181.723	15.2197	Middle
Central Latin America	1998	0.53	6.0104	6.83472	181.402	15.3056	Middle
Central Latin America	1999	0.53	6.01095	6.65904	176.26	15.3811	Middle
Central Latin America	2000	0.54	6.01969	6.51703	171.994	15.4381	Middle
Central Latin America	2001	0.54	6.03875	6.41522	168.38	15.4841	Middle
Central Latin America	2002	0.55	6.06599	6.46033	168.4	15.5309	Middle
Central Latin America	2003	0.55	6.10049	6.44509	167.224	15.5769	Middle
Central Latin America	2004	0.55	6.14302	6.28912	162.186	15.6203	Middle
Central Latin America	2005	0.56	6.19269	6.28166	161.475	15.6603	Middle
Central Latin America	2006	0.56	6.29212	6.19366	158.842	15.7094	Middle
Central Latin America	2007	0.57	6.45994	6.18591	158.485	15.7751	Middle
Central Latin America	2008	0.58	6.64784	6.39757	163.758	15.8495	Middle
Central Latin America	2009	0.58	6.80979	6.53201	166.485	15.9251	Middle
Central Latin America	2010	0.58	6.89578	6.37007	161.403	15.9946	Middle
Central Latin America	2011	0.59	6.90117	6.21384	157.241	16.0682	Middle
Central Latin America	2012	0.59	6.88073	6.14483	155.315	16.155	Middle
Central Latin America	2013	0.6	6.85242	6.19223	156.587	16.2453	High-middle
Central Latin America	2014	0.6	6.83484	6.12842	155.166	16.3295	High-middle
Central Latin America	2015	0.61	6.84607	6.08131	154.315	16.3977	High-middle
Central Latin America	2016	0.61	6.9258	6.11104	156.201	16.4597	High-middle
Central Latin America	2017	0.62	7.01105	6.20096	159.67	16.5108	High-middle
Central Latin America	2018	0.62	6.9888	6.2051	160.486	16.5593	High-middle
Central Latin America	2019	0.63	6.87856	6.24327	161.391	16.6183	High-middle
Tropical Latin America	1990	0.49	1.76849	2.25301	60.3843	13.165	Middle
Tropical Latin America	1991	0.49	1.7696	2.18738	58.5881	13.2728	Middle
Tropical Latin America	1992	0.5	1.76801	2.1633	57.8201	13.3779	Middle
Tropical Latin America	1993	0.5	1.76448	2.19094	58.3725	13.4766	Middle
Tropical Latin America	1994	0.51	1.75962	2.15133	57.4269	13.5652	Middle
Tropical Latin America	1995	0.51	1.7542	2.10239	56.3972	13.6402	Middle
Tropical Latin America	1996	0.52	1.74458	2.04427	55.1422	13.7114	Middle
Tropical Latin America	1997	0.52	1.72858	1.98447	53.6251	13.788	Middle
Tropical Latin America	1998	0.53	1.7092	1.96432	52.9877	13.8653	Middle
Tropical Latin America	1999	0.53	1.68939	1.93424	52.1881	13.9388	Middle
Tropical Latin America	2000	0.54	1.67217	1.90191	51.2713	14.0039	Middle
Tropical Latin America	2001	0.54	1.65308	1.88531	50.6992	14.0668	Middle
Tropical Latin America	2002	0.55	1.62879	1.87615	50.2341	14.1341	Middle
Tropical Latin America	2003	0.55	1.60407	1.87315	49.9021	14.2022	Middle
Tropical Latin America	2004	0.56	1.58354	1.87023	49.7236	14.2674	Middle
Tropical Latin America	2005	0.56	1.57184	1.82524	48.4	14.3262	Middle
Tropical Latin America	2006	0.57	1.5714	1.83286	48.5084	14.38	Middle
Tropical Latin America	2007	0.57	1.57902	1.86601	49.3649	14.4335	Middle
Tropical Latin America	2008	0.58	1.59037	1.91568	50.6722	14.4878	Middle
Tropical Latin America	2009	0.58	1.60117	1.96416	51.7995	14.5442	Middle
Tropical Latin America	2010	0.59	1.60716	1.9915	52.2255	14.6039	Middle
Tropical Latin America	2011	0.6	1.60793	1.99729	52.1427	14.6829	High-middle
Tropical Latin America	2012	0.6	1.60736	1.97435	51.3445	14.7849	High-middle
Tropical Latin America	2013	0.61	1.60742	1.96357	50.876	14.8927	High-middle
Tropical Latin America	2014	0.62	1.61011	1.9424	50.0712	14.9892	High-middle
Tropical Latin America	2015	0.62	1.61734	1.93777	49.6375	15.0574	High-middle
Tropical Latin America	2016	0.63	1.67922	2.01471	51.6083	15.1061	High-middle
Tropical Latin America	2017	0.63	1.74097	2.0158	51.6762	15.1453	High-middle
Tropical Latin America	2018	0.64	1.74299	2.00581	51.6484	15.1872	High-middle
Tropical Latin America	2019	0.64	1.72416	1.99731	51.5644	15.2413	High-middle
North Africa and Middle East	1990	0.41	1.94663	4.24133	82.702	24.4221	Middle
North Africa and Middle East	1991	0.42	1.95984	4.15749	81.1335	24.4756	Middle
North Africa and Middle East	1992	0.43	1.97318	4.08006	79.6306	24.5311	Middle
North Africa and Middle East	1993	0.44	1.98648	4.03196	78.8074	24.5948	Middle
North Africa and Middle East	1994	0.45	1.99932	3.9855	77.9294	24.6673	Middle
North Africa and Middle East	1995	0.46	2.01184	3.89994	76.2843	24.7436	Middle
North Africa and Middle East	1996	0.47	2.02255	3.8271	75.105	24.8342	Middle
North Africa and Middle East	1997	0.48	2.03266	3.79549	74.5316	24.9459	Middle
North Africa and Middle East	1998	0.49	2.0441	3.76839	73.7983	25.0692	Middle
North Africa and Middle East	1999	0.5	2.05796	3.71892	72.9707	25.1905	Middle
North Africa and Middle East	2000	0.51	2.0757	3.6144	71.1594	25.295	Middle
North Africa and Middle East	2001	0.52	2.10751	3.66776	72.3049	25.4282	Middle
North Africa and Middle East	2002	0.52	2.15856	3.76892	73.905	25.6216	Middle
North Africa and Middle East	2003	0.53	2.21917	3.91341	75.954	25.8389	Middle
North Africa and Middle East	2004	0.54	2.2791	3.95022	76.6572	26.0371	Middle
North Africa and Middle East	2005	0.55	2.3298	3.8928	76.1655	26.1759	Middle
North Africa and Middle East	2006	0.56	2.37615	3.82498	75.5157	26.2855	Middle
North Africa and Middle East	2007	0.57	2.4301	3.80377	75.0846	26.4131	Middle
North Africa and Middle East	2008	0.58	2.48696	3.83762	75.6633	26.5509	Middle
North Africa and Middle East	2009	0.59	2.54018	3.86276	76.5175	26.6868	Middle
North Africa and Middle East	2010	0.6	2.58461	3.85847	76.4963	26.8049	High-middle
North Africa and Middle East	2011	0.6	2.62608	3.84975	76.2627	26.8941	High-middle
North Africa and Middle East	2012	0.61	2.67589	3.88727	76.8262	26.9583	High-middle
North Africa and Middle East	2013	0.62	2.72822	3.86078	76.2052	27.0156	High-middle
North Africa and Middle East	2014	0.63	2.777	3.87592	76.6439	27.087	High-middle
North Africa and Middle East	2015	0.63	2.81576	3.91039	77.3677	27.1888	High-middle
North Africa and Middle East	2016	0.64	2.85173	3.90517	77.3677	27.3636	High-middle
North Africa and Middle East	2017	0.65	2.88701	3.86035	76.7925	27.531	High-middle
North Africa and Middle East	2018	0.65	2.93528	3.83972	76.4503	27.6444	High-middle
North Africa and Middle East	2019	0.66	3.00739	3.8405	76.3876	27.7493	High-middle
South Asia	1990	0.31	0.758774	2.00942	54.9809	12.2509	Low-middle
South Asia	1991	0.32	0.768355	2.02513	55.3162	12.2751	Low-middle
South Asia	1992	0.33	0.775293	2.03857	55.6331	12.3052	Low-middle
South Asia	1993	0.33	0.779949	2.07415	56.5275	12.3395	Low-middle
South Asia	1994	0.34	0.782846	2.09939	57.3777	12.3761	Low-middle
South Asia	1995	0.34	0.784409	2.09731	57.2641	12.4136	Low-middle
South Asia	1996	0.35	0.779466	2.10462	57.2448	12.4688	Low-middle
South Asia	1997	0.36	0.765609	2.1095	56.8609	12.5483	Low-middle
South Asia	1998	0.36	0.747441	2.03941	54.1927	12.634	Low-middle
South Asia	1999	0.37	0.729724	1.94202	51.1267	12.7078	Low-middle
South Asia	2000	0.38	0.717022	1.89084	49.141	12.7513	Low-middle
South Asia	2001	0.39	0.707753	1.86416	47.763	12.7371	Low-middle
South Asia	2002	0.39	0.69836	1.82207	46.0694	12.6737	Low-middle
South Asia	2003	0.4	0.690164	1.75084	43.8533	12.5942	Middle
South Asia	2004	0.41	0.6845	1.67221	41.7336	12.5322	Middle
South Asia	2005	0.41	0.682671	1.67861	41.7123	12.5216	Middle
South Asia	2006	0.42	0.685983	1.68514	41.7213	12.5585	Middle
South Asia	2007	0.43	0.693593	1.68171	41.7046	12.6142	Middle
South Asia	2008	0.44	0.703713	1.67736	41.7173	12.6844	Middle
South Asia	2009	0.45	0.714556	1.60273	40.3757	12.7652	Middle
South Asia	2010	0.46	0.724327	1.56789	40.061	12.853	Middle
South Asia	2011	0.47	0.737365	1.56022	40.2538	13.0252	Middle
South Asia	2012	0.48	0.756903	1.54192	40.0736	13.3115	Middle
South Asia	2013	0.49	0.779807	1.56349	40.3663	13.638	Middle
South Asia	2014	0.5	0.802896	1.55514	39.9177	13.931	Middle
South Asia	2015	0.51	0.823148	1.5677	40.5286	14.1173	Middle
South Asia	2016	0.52	0.851612	1.58836	41.4864	14.2121	Middle
South Asia	2017	0.53	0.878218	1.62666	42.7647	14.2912	Middle
South Asia	2018	0.54	0.893596	1.62643	42.5256	14.3902	Middle
South Asia	2019	0.54	0.908187	1.60016	41.6219	14.5142	Middle
Central Sub-Saharan Africa	1990	0.27	1.08516	3.324	85.7402	12.5741	Low-middle
Central Sub-Saharan Africa	1991	0.27	1.08087	3.3282	85.8695	12.6003	Low-middle
Central Sub-Saharan Africa	1992	0.28	1.0775	3.31527	85.4203	12.6276	Low-middle
Central Sub-Saharan Africa	1993	0.28	1.07512	3.29582	84.8132	12.6552	Low-middle
Central Sub-Saharan Africa	1994	0.28	1.07384	3.29198	84.6366	12.6819	Low-middle
Central Sub-Saharan Africa	1995	0.28	1.07372	3.29691	84.7986	12.7067	Low-middle
Central Sub-Saharan Africa	1996	0.29	1.07508	3.30416	84.9319	12.7381	Low-middle
Central Sub-Saharan Africa	1997	0.29	1.0781	3.25176	83.3475	12.779	Low-middle
Central Sub-Saharan Africa	1998	0.29	1.08211	3.25196	83.5037	12.8216	Low-middle
Central Sub-Saharan Africa	1999	0.3	1.08626	3.22458	83.0259	12.8577	Low-middle
Central Sub-Saharan Africa	2000	0.3	1.08963	3.18044	81.9102	12.8791	Low-middle
Central Sub-Saharan Africa	2001	0.3	1.09404	3.1168	80.2651	12.8857	Low-middle
Central Sub-Saharan Africa	2002	0.31	1.10046	3.05163	78.4787	12.8848	Low-middle
Central Sub-Saharan Africa	2003	0.31	1.10727	3.03749	78.2752	12.8811	Low-middle
Central Sub-Saharan Africa	2004	0.32	1.11287	2.99942	77.231	12.879	Low-middle
Central Sub-Saharan Africa	2005	0.33	1.11515	2.95422	75.9706	12.8827	Low-middle
Central Sub-Saharan Africa	2006	0.34	1.11382	2.9269	75.2375	12.8954	Low-middle
Central Sub-Saharan Africa	2007	0.35	1.10949	2.89069	74.3154	12.914	Low-middle
Central Sub-Saharan Africa	2008	0.36	1.10458	2.88673	74.2448	12.9358	Low-middle
Central Sub-Saharan Africa	2009	0.37	1.10142	2.8828	74.2013	12.9579	Low-middle
Central Sub-Saharan Africa	2010	0.38	1.10261	2.87398	74.001	12.9774	Low-middle
Central Sub-Saharan Africa	2011	0.39	1.10732	2.85457	73.5625	12.996	Low-middle
Central Sub-Saharan Africa	2012	0.4	1.11414	2.81851	72.7199	13.016	Middle
Central Sub-Saharan Africa	2013	0.41	1.12393	2.76748	71.4778	13.0376	Middle
Central Sub-Saharan Africa	2014	0.42	1.13766	2.70844	70.0237	13.0608	Middle
Central Sub-Saharan Africa	2015	0.43	1.15627	2.66158	68.7073	13.0857	Middle
Central Sub-Saharan Africa	2016	0.45	1.22465	2.72868	70.3828	13.1506	Middle
Central Sub-Saharan Africa	2017	0.45	1.30225	2.8697	73.9252	13.2229	Middle
Central Sub-Saharan Africa	2018	0.46	1.34143	2.88336	74.2117	13.2737	Middle
Central Sub-Saharan Africa	2019	0.47	1.37272	2.88964	74.2381	13.3314	Middle
Eastern Sub-Saharan Africa	1990	0.24	1.91439	5.01739	120.229	12.5565	Low-middle
Eastern Sub-Saharan Africa	1991	0.24	1.91333	5.00823	120.096	12.5805	Low-middle
Eastern Sub-Saharan Africa	1992	0.24	1.91216	5.00424	119.98	12.6177	Low-middle
Eastern Sub-Saharan Africa	1993	0.25	1.91023	4.98626	119.476	12.6612	Low-middle
Eastern Sub-Saharan Africa	1994	0.25	1.91085	4.96557	119.009	12.6914	Low-middle
Eastern Sub-Saharan Africa	1995	0.25	1.91485	4.97789	119.13	12.7134	Low-middle
Eastern Sub-Saharan Africa	1996	0.26	1.92203	4.96097	118.554	12.7421	Low-middle
Eastern Sub-Saharan Africa	1997	0.26	1.93156	4.94265	117.839	12.7908	Low-middle
Eastern Sub-Saharan Africa	1998	0.27	1.94159	4.9402	117.606	12.8514	Low-middle
Eastern Sub-Saharan Africa	1999	0.27	1.95164	4.93714	117.166	12.9099	Low-middle
Eastern Sub-Saharan Africa	2000	0.28	1.95999	4.91941	116.238	12.9567	Low-middle
Eastern Sub-Saharan Africa	2001	0.28	1.96793	4.86171	114.536	12.997	Low-middle
Eastern Sub-Saharan Africa	2002	0.29	1.97693	4.83782	113.638	13.0414	Low-middle
Eastern Sub-Saharan Africa	2003	0.29	1.98588	4.81822	113.184	13.0857	Low-middle
Eastern Sub-Saharan Africa	2004	0.3	1.99394	4.799	112.685	13.1261	Low-middle
Eastern Sub-Saharan Africa	2005	0.3	1.99976	4.76627	111.773	13.1582	Low-middle
Eastern Sub-Saharan Africa	2006	0.31	2.00307	4.70316	110.015	13.1823	Low-middle
Eastern Sub-Saharan Africa	2007	0.31	2.00426	4.63165	108.19	13.205	Low-middle
Eastern Sub-Saharan Africa	2008	0.32	2.00506	4.57859	106.659	13.2277	Low-middle
Eastern Sub-Saharan Africa	2009	0.33	2.00717	4.5329	105.344	13.2514	Low-middle
Eastern Sub-Saharan Africa	2010	0.34	2.01209	4.50467	104.425	13.2775	Low-middle
Eastern Sub-Saharan Africa	2011	0.34	2.02764	4.45392	103.127	13.3097	Low-middle
Eastern Sub-Saharan Africa	2012	0.35	2.05576	4.43229	102.594	13.3494	Low-middle
Eastern Sub-Saharan Africa	2013	0.36	2.09043	4.44106	102.796	13.3928	Low-middle
Eastern Sub-Saharan Africa	2014	0.37	2.12537	4.4304	102.676	13.4363	Low-middle
Eastern Sub-Saharan Africa	2015	0.38	2.15419	4.40538	101.977	13.4747	Low-middle
Eastern Sub-Saharan Africa	2016	0.38	2.19102	4.38819	101.454	13.5342	Low-middle
Eastern Sub-Saharan Africa	2017	0.39	2.22882	4.41541	101.816	13.5963	Low-middle
Eastern Sub-Saharan Africa	2018	0.4	2.26485	4.4033	101.447	13.6474	Middle
Eastern Sub-Saharan Africa	2019	0.41	1.4833	4.40054	101.321	13.7094	Middle
Southern Sub-Saharan Africa	1990	0.51	1.52025	2.50634	66.1688	16.0035	Middle
Southern Sub-Saharan Africa	1991	0.52	1.55742	2.53722	66.8057	16.0945	Middle
Southern Sub-Saharan Africa	1992	0.52	1.59272	2.65122	69.8223	16.1842	Middle
Southern Sub-Saharan Africa	1993	0.53	1.62455	2.64569	68.7231	16.2698	Middle
Southern Sub-Saharan Africa	1994	0.53	1.65098	2.77983	71.8379	16.3483	Middle
Southern Sub-Saharan Africa	1995	0.54	1.68051	2.83823	72.6364	16.4156	Middle
Southern Sub-Saharan Africa	1996	0.54	1.71753	2.98441	75.0073	16.4842	Middle
Southern Sub-Saharan Africa	1997	0.54	1.75357	3.22151	80.9805	16.5654	Middle
Southern Sub-Saharan Africa	1998	0.55	1.7809	3.29642	82.9335	16.6491	Middle
Southern Sub-Saharan Africa	1999	0.55	1.79208	3.25932	82.0775	16.7267	Middle
Southern Sub-Saharan Africa	2000	0.56	1.78732	3.29425	83.968	16.7886	Middle
Southern Sub-Saharan Africa	2001	0.56	1.77426	3.2354	82.753	16.8415	Middle
Southern Sub-Saharan Africa	2002	0.57	1.75642	3.21777	83.2369	16.8994	Middle
Southern Sub-Saharan Africa	2003	0.57	1.73744	3.21235	84.2091	16.9596	Middle
Southern Sub-Saharan Africa	2004	0.58	1.72113	3.18066	84.2405	17.0191	Middle
Southern Sub-Saharan Africa	2005	0.58	1.70391	3.12189	82.9628	17.0749	Middle
Southern Sub-Saharan Africa	2006	0.59	1.68208	3.11748	82.6997	17.1258	Middle
Southern Sub-Saharan Africa	2007	0.59	1.65906	3.04615	79.9837	17.176	Middle
Southern Sub-Saharan Africa	2008	0.6	1.63886	3.02433	78.9506	17.2291	High-middle
Southern Sub-Saharan Africa	2009	0.6	1.62555	2.99841	77.6013	17.2885	High-middle
Southern Sub-Saharan Africa	2010	0.61	1.61975	2.94456	75.3262	17.3578	High-middle
Southern Sub-Saharan Africa	2011	0.61	1.61848	2.81947	71.1077	17.444	High-middle
Southern Sub-Saharan Africa	2012	0.61	1.6198	2.73465	68.5727	17.5447	High-middle
Southern Sub-Saharan Africa	2013	0.62	1.62239	2.67771	66.837	17.6491	High-middle
Southern Sub-Saharan Africa	2014	0.62	1.62487	2.66622	66.3125	17.7459	High-middle
Southern Sub-Saharan Africa	2015	0.63	1.63131	2.63074	65.0259	17.8233	High-middle
Southern Sub-Saharan Africa	2016	0.63	1.6344	2.57793	63.2548	17.8968	High-middle
Southern Sub-Saharan Africa	2017	0.64	1.6257	2.5565	62.724	17.9598	High-middle
Southern Sub-Saharan Africa	2018	0.64	1.61062	2.46056	60.9286	18.0135	High-middle
Southern Sub-Saharan Africa	2019	0.64	8.08627	2.40609	59.9655	18.0767	High-middle
Western Sub-Saharan Africa	1990	0.27	1.52351	4.49088	107.509	13.1635	Low-middle
Western Sub-Saharan Africa	1991	0.27	1.53003	4.48534	107.339	13.2555	Low-middle
Western Sub-Saharan Africa	1992	0.28	1.53568	4.49723	107.527	13.3436	Low-middle
Western Sub-Saharan Africa	1993	0.28	1.53993	4.4958	107.329	13.4279	Low-middle
Western Sub-Saharan Africa	1994	0.28	1.54309	4.48191	106.835	13.507	Low-middle
Western Sub-Saharan Africa	1995	0.29	1.54556	4.44886	105.878	13.5769	Low-middle
Western Sub-Saharan Africa	1996	0.29	1.54582	4.40645	104.724	13.6468	Low-middle
Western Sub-Saharan Africa	1997	0.3	1.54409	4.38732	104.122	13.719	Low-middle
Western Sub-Saharan Africa	1998	0.3	1.54136	4.35721	103.269	13.7888	Low-middle
Western Sub-Saharan Africa	1999	0.31	1.53949	4.32785	102.537	13.8507	Low-middle
Western Sub-Saharan Africa	2000	0.31	1.53945	4.30936	101.839	13.8965	Low-middle
Western Sub-Saharan Africa	2001	0.32	1.54425	4.29631	101.859	13.9386	Low-middle
Western Sub-Saharan Africa	2002	0.32	1.55404	4.32443	102.208	13.9841	Low-middle
Western Sub-Saharan Africa	2003	0.33	1.56585	4.31143	102.015	14.0271	Low-middle
Western Sub-Saharan Africa	2004	0.34	1.57727	4.32259	102.167	14.0611	Low-middle
Western Sub-Saharan Africa	2005	0.34	1.58505	4.32444	101.969	14.0787	Low-middle
Western Sub-Saharan Africa	2006	0.35	1.59026	4.28509	100.621	14.082	Low-middle
Western Sub-Saharan Africa	2007	0.36	1.5956	4.21974	99.3608	14.0768	Low-middle
Western Sub-Saharan Africa	2008	0.37	1.60098	4.16477	97.563	14.0673	Low-middle
Western Sub-Saharan Africa	2009	0.38	1.60675	4.12333	96.7028	14.0576	Low-middle
Western Sub-Saharan Africa	2010	0.38	1.61442	4.09377	96.073	14.0498	Low-middle
Western Sub-Saharan Africa	2011	0.39	1.62502	4.05883	95.4178	14.0452	Low-middle
Western Sub-Saharan Africa	2012	0.4	1.63919	4.05167	95.4186	14.0419	Middle
Western Sub-Saharan Africa	2013	0.41	1.65576	4.03785	95.2786	14.0413	Middle
Western Sub-Saharan Africa	2014	0.42	1.67332	3.97895	94.3791	14.0439	Middle
Western Sub-Saharan Africa	2015	0.42	1.6908	3.90671	92.3349	14.0491	Middle
Western Sub-Saharan Africa	2016	0.43	1.73265	3.8709	91.7393	14.0994	Middle
Western Sub-Saharan Africa	2017	0.44	1.7766	3.89001	92.0833	14.1646	Middle
Western Sub-Saharan Africa	2018	0.44	1.80239	3.83991	90.6741	14.2169	Middle
Western Sub-Saharan Africa	2019	0.45	1.82964	3.80421	89.7513	14.2843	Middle
Global*	1990	0.51*	1.938242*	2.394932*	63.27695*	12.0656
Global*	1991	0.52*	1.946826*	2.401079*	63.40767*	12.1584
Global*	1992	0.52*	1.954297*	2.408937*	63.58901*	12.2463
Global*	1993	0.53*	1.96065*	2.434035*	64.21843*	12.3302
Global*	1994	0.53*	1.965975*	2.445672*	64.62696*	12.4091
Global*	1995	0.53*	1.970645*	2.441084*	64.44968*	12.4825
Global*	1996	0.54*	1.973581*	2.422579*	63.78457*	12.5593
Global*	1997	0.54*	1.973694*	2.397045*	62.89076*	12.6386
Global*	1998	0.55*	1.971278*	2.371228*	61.93092*	12.715
Global*	1999	0.55*	1.96639*	2.345522*	61.08056*	12.7821
Global*	2000	0.56*	1.959081*	2.313006*	60.11543*	12.8331
Global*	2001	0.56*	1.942772*	2.276111*	58.99579*	12.8524
Global*	2002	0.57*	1.914629*	2.250023*	58.07382*	12.84
Global*	2003	0.57*	1.883911*	2.22499*	57.24941*	12.8205
Global*	2004	0.58*	1.85938*	2.185592*	56.21811*	12.8172
Global*	2005	0.58*	1.849516*	2.174386*	55.97704*	12.8536
Global*	2006	0.59*	1.853228*	2.141616*	55.0609*	12.9598
Global*	2007	0.59*	1.861694*	2.123831*	54.56539*	13.1281
Global*	2008	0.6*	1.872975*	2.12744*	54.59242*	13.3289
Global*	2009	0.6*	1.885567*	2.107426*	53.93085*	13.532
Global*	2010	0.61*	1.898134*	2.088179*	53.35614*	13.7085
Global*	2011	0.61*	1.913598*	2.072012*	52.82459*	13.8843
Global*	2012	0.62*	1.934823*	2.072017*	52.72877*	14.0855
Global*	2013	0.62*	1.958736*	2.0827*	52.96092*	14.2927
Global*	2014	0.63*	1.982624*	2.091301*	53.13556*	14.4861
Global*	2015	0.63*	2.00365*	2.101607*	53.45248*	14.6458
Global*	2016	0.64*	2.034197*	2.102887*	53.60314*	14.8436
Global*	2017	0.64*	2.061923*	2.103031*	53.77686*	15.016
Global*	2018	0.65*	2.073073*	2.093932*	53.55826*	15.0624
Global*	2019	0.65*	2.079424*	2.087758*	53.32679*	15.0235
China	1991	0.433	2.66849	2.51245	65.0439	12.5309	Middle
China	1990	0.441	2.64271	2.52214	65.0054	12.647	Middle
China	1992	0.45	2.61492	2.50575	64.4206	12.741	Middle
China	1993	0.459	2.58728	2.4904	63.8135	12.8161	Middle
China	1994	0.469	2.5614	2.45712	63.0021	12.8752	Middle
China	1995	0.479	2.53997	2.41782	61.9822	12.9218	Middle
China	1996	0.489	2.51879	2.37747	60.6722	12.9561	Middle
China	1997	0.499	2.49244	2.3152	58.8455	12.9742	Middle
China	1998	0.508	2.46047	2.25647	57.1824	12.9724	Middle
China	1999	0.516	2.42223	2.2067	55.6227	12.9461	Middle
China	2000	0.525	2.37784	2.12465	53.1604	12.8911	Middle
China	2001	0.534	2.29219	1.98049	49.217	12.7204	Middle
China	2002	0.543	2.15579	1.82272	44.8844	12.4165	Middle
China	2003	0.552	2.00627	1.68541	41.1229	12.0783	Middle
China	2004	0.561	1.88125	1.58492	38.3936	11.805	Middle
China	2005	0.571	1.81843	1.50877	36.2654	11.6966	Middle
China	2006	0.581	1.79979	1.43406	34.3574	11.8537	Middle
China	2007	0.591	1.78437	1.36848	32.706	12.2386	Middle
China	2008	0.601	1.77491	1.33087	31.7277	12.743	High-middle
China	2009	0.611	1.77427	1.28364	30.4474	13.2583	High-middle
China	2010	0.621	1.78488	1.23946	29.2774	13.6765	High-middle
China	2011	0.631	1.80986	1.20645	28.4099	14.0146	High-middle
China	2012	0.638	1.84683	1.20031	28.2337	14.3551	High-middle
China	2013	0.646	1.89021	1.21762	28.6018	14.688	High-middle
China	2014	0.654	1.93503	1.24706	29.2531	15.0035	High-middle
China	2015	0.657	1.97597	1.25516	29.4514	15.2919	High-middle
China	2016	0.659	2.03109	1.25413	29.4907	15.8456	High-middle
China	2017	0.669	2.07512	1.25483	29.5572	16.3272	High-middle
China	2018	0.679	2.08712	1.24343	29.3272	16.2284	High-middle
China	2019	0.686	2.08889	1.24566	29.3671	15.7052	High-middle
Democratic People's Republic of Korea	1991	0.431	2.15477	2.31387	59.912	11.8321	Middle
Democratic People's Republic of Korea	1992	0.436	2.14639	2.29867	59.3547	11.8652	Middle
Democratic People's Republic of Korea	1993	0.439	2.13401	2.28031	58.7291	11.8996	Middle
Democratic People's Republic of Korea	1990	0.442	2.11821	2.26249	58.1446	11.934	Middle
Democratic People's Republic of Korea	1994	0.445	2.10204	2.2503	57.6743	11.9688	Middle
Democratic People's Republic of Korea	1995	0.447	2.08462	2.24243	57.4923	12.0017	Middle
Democratic People's Republic of Korea	1996	0.45	2.05799	2.23324	57.0792	12.0361	Middle
Democratic People's Republic of Korea	1997	0.451	2.01797	2.21068	56.412	12.0749	Middle
Democratic People's Republic of Korea	1998	0.452	1.97108	2.17912	55.4972	12.1166	Middle
Democratic People's Republic of Korea	1999	0.455	1.9244	2.149	54.615	12.1609	Middle
Democratic People's Republic of Korea	2000	0.458	1.884	2.11231	53.5756	12.2049	Middle
Democratic People's Republic of Korea	2001	0.463	1.84614	2.0728	52.4208	12.2543	Middle
Democratic People's Republic of Korea	2002	0.467	1.80596	2.03469	51.33	12.3129	Middle
Democratic People's Republic of Korea	2003	0.473	1.76781	1.98891	49.9661	12.3763	Middle
Democratic People's Republic of Korea	2004	0.478	1.73545	1.95258	49.0138	12.4406	Middle
Democratic People's Republic of Korea	2005	0.485	1.71413	1.92713	48.3355	12.5006	Middle
Democratic People's Republic of Korea	2006	0.49	1.701	1.91017	47.8856	12.5581	Middle
Democratic People's Republic of Korea	2007	0.496	1.69102	1.89563	47.5104	12.6177	Middle
Democratic People's Republic of Korea	2008	0.502	1.68492	1.88027	47.1494	12.6797	Middle
Democratic People's Republic of Korea	2009	0.507	1.68182	1.86809	46.8658	12.7446	Middle
Democratic People's Republic of Korea	2010	0.513	1.68337	1.85063	46.4738	12.8121	Middle
Democratic People's Republic of Korea	2011	0.518	1.69845	1.85268	46.5949	12.8923	Middle
Democratic People's Republic of Korea	2012	0.523	1.72996	1.88496	47.4623	12.9877	Middle
Democratic People's Republic of Korea	2013	0.528	1.76902	1.92405	48.5436	13.0865	Middle
Democratic People's Republic of Korea	2014	0.534	1.80543	1.96493	49.6987	13.1773	Middle
Democratic People's Republic of Korea	2015	0.538	1.83086	1.97988	50.2318	13.2478	Middle
Democratic People's Republic of Korea	2016	0.543	1.84889	1.98929	50.5937	13.303	Middle
Democratic People's Republic of Korea	2017	0.548	1.86049	1.99557	50.81	13.352	Middle
Democratic People's Republic of Korea	2018	0.553	1.86442	1.97517	50.3114	13.4118	Middle
Democratic People's Republic of Korea	2019	0.558	1.86511	1.9527	49.752	13.4897	Middle
Taiwan (Province of China)	1990	0.667	3.44337	3.46774	80.9456	13.7065	High-middle
Taiwan (Province of China)	1991	0.678	3.48388	3.43845	80.4148	13.5635	High-middle
Taiwan (Province of China)	1992	0.685	3.5422	3.4858	81.2552	13.4497	High-middle
Taiwan (Province of China)	1993	0.694	3.6163	3.48933	81.5343	13.3668	High-middle
Taiwan (Province of China)	1995	0.702	3.69879	3.51717	82.5721	13.3158	High-middle
Taiwan (Province of China)	1996	0.711	3.79651	3.57507	83.3758	13.3013	High-middle
Taiwan (Province of China)	1994	0.719	3.95383	3.68226	85.8569	13.3302	High-middle
Taiwan (Province of China)	1997	0.731	4.18652	3.69244	86.1857	13.3986	High-middle
Taiwan (Province of China)	1998	0.743	4.43853	3.98312	92.8745	13.4906	High-middle
Taiwan (Province of China)	1999	0.747	4.64536	4.09632	95.6884	13.5891	High-middle
Taiwan (Province of China)	2000	0.754	4.76181	4.17095	97.9672	13.6813	High-middle
Taiwan (Province of China)	2001	0.763	4.78601	4.11669	96.9282	13.7713	High-middle
Taiwan (Province of China)	2002	0.772	4.76802	3.91715	91.9809	13.8745	High-middle
Taiwan (Province of China)	2003	0.779	4.72059	3.99248	93.6862	13.9901	High-middle
Taiwan (Province of China)	2004	0.787	4.65147	3.98823	94.0009	14.1158	High-middle
Taiwan (Province of China)	2005	0.795	4.57911	3.94772	93.7699	14.2535	High-middle
Taiwan (Province of China)	2006	0.802	4.46395	3.72504	89.2936	14.4785	High
Taiwan (Province of China)	2007	0.81	4.28375	3.55421	85.1472	14.8204	High
Taiwan (Province of China)	2008	0.817	4.0756	3.33831	80.3606	15.2081	High
Taiwan (Province of China)	2009	0.824	3.8749	3.11314	75.2411	15.5694	High
Taiwan (Province of China)	2010	0.83	3.71937	2.95243	71.5908	15.8361	High
Taiwan (Province of China)	2011	0.833	3.59205	2.89462	70.7173	16.0415	High
Taiwan (Province of China)	2012	0.838	3.45635	2.74114	66.7012	16.2537	High
Taiwan (Province of China)	2013	0.843	3.32107	2.58796	62.6301	16.4532	High
Taiwan (Province of China)	2014	0.848	3.19636	2.55826	61.661	16.6193	High
Taiwan (Province of China)	2015	0.852	3.09011	2.45337	58.691	16.7339	High
Taiwan (Province of China)	2016	0.856	2.94296	2.50207	59.3148	16.8172	High
Taiwan (Province of China)	2017	0.86	2.83161	2.53695	59.9469	16.8686	High
Taiwan (Province of China)	2018	0.865	2.81969	2.56563	60.8144	16.7831	High
Taiwan (Province of China)	2019	0.868	2.83993	2.59601	61.4986	16.5538	High
Cambodia	1990	0.266	3.64512	7.56864	213.792	15.6598	Low-middle
Cambodia	1991	0.272	3.66897	7.54196	212.374	15.6935	Low-middle
Cambodia	1992	0.277	3.68695	7.52394	211.302	15.7256	Low-middle
Cambodia	1993	0.282	3.69956	7.5261	210.909	15.7547	Low-middle
Cambodia	1994	0.286	3.70818	7.5378	210.808	15.7794	Low-middle
Cambodia	1995	0.291	3.71332	7.5295	210.032	15.7986	Low-middle
Cambodia	1996	0.296	3.7078	7.49214	208.27	15.8142	Low-middle
Cambodia	1997	0.301	3.68886	7.44139	206.035	15.8297	Low-middle
Cambodia	1998	0.307	3.66488	7.40353	204.341	15.8466	Low-middle
Cambodia	1999	0.313	3.64567	7.34576	201.911	15.8657	Low-middle
Cambodia	2000	0.321	3.63979	7.29316	199.145	15.8881	Low-middle
Cambodia	2001	0.328	3.64908	7.28012	197.907	15.9257	Low-middle
Cambodia	2002	0.337	3.66503	7.26501	196.455	15.9822	Low-middle
Cambodia	2003	0.345	3.68288	7.23289	194.517	16.0468	Low-middle
Cambodia	2004	0.354	3.69842	7.20666	192.977	16.1084	Low-middle
Cambodia	2005	0.363	3.70663	7.14935	190.6	16.1561	Low-middle
Cambodia	2006	0.373	3.70189	7.04706	186.664	16.1929	Low-middle
Cambodia	2007	0.382	3.68651	6.96822	183.9	16.2295	Low-middle
Cambodia	2008	0.391	3.66953	6.86828	180.227	16.2664	Low-middle
Cambodia	2009	0.399	3.65939	6.78719	176.997	16.3046	Low-middle
Cambodia	2010	0.406	3.66497	6.75266	175.292	16.3446	Middle
Cambodia	2011	0.413	3.74505	6.81232	175.803	16.3977	Middle
Cambodia	2012	0.421	3.91459	7.02596	180.717	16.4687	Middle
Cambodia	2013	0.428	4.1163	7.30378	187.338	16.5492	Middle
Cambodia	2014	0.435	4.29248	7.57535	193.857	16.6309	Middle
Cambodia	2015	0.442	4.38641	7.71223	196.849	16.7053	Middle
Cambodia	2016	0.449	4.38495	7.71775	196.236	16.8057	Middle
Cambodia	2017	0.456	4.37365	7.77906	196.723	16.8987	Middle
Cambodia	2018	0.463	4.42228	7.77217	195.667	16.96	Middle
Cambodia	2019	0.469	4.52218	7.78975	195.138	17.0229	Middle
Indonesia	1990	0.452	2.11389	5.4262	136.071	18.3723	Middle
Indonesia	1991	0.462	2.10605	5.43394	135.769	18.4455	Middle
Indonesia	1992	0.472	2.09911	5.45538	135.826	18.5167	Middle
Indonesia	1993	0.481	2.09291	5.47551	135.802	18.5839	Middle
Indonesia	1994	0.49	2.08792	5.49428	135.669	18.6451	Middle
Indonesia	1995	0.499	2.08465	5.50838	135.366	18.6983	Middle
Indonesia	1996	0.508	2.08116	5.51641	134.909	18.7449	Middle
Indonesia	1997	0.516	2.07735	5.50727	134.139	18.7911	Middle
Indonesia	1998	0.522	2.07341	5.50091	133.599	18.8392	Middle
Indonesia	1999	0.527	2.07004	5.49648	133.049	18.8921	Middle
Indonesia	2000	0.533	2.06794	5.50948	132.795	18.9525	Middle
Indonesia	2001	0.537	2.0673	5.50403	131.933	19.0358	Middle
Indonesia	2002	0.542	2.06789	5.49051	130.953	19.1484	Middle
Indonesia	2003	0.547	2.06793	5.4812	130.023	19.2766	Middle
Indonesia	2004	0.552	2.06593	5.49596	129.561	19.4066	Middle
Indonesia	2005	0.558	2.06034	5.53745	129.527	19.5256	Middle
Indonesia	2006	0.564	2.03456	5.60947	130.145	19.6388	Middle
Indonesia	2007	0.571	1.9848	5.73148	131.802	19.7573	Middle
Indonesia	2008	0.578	1.92792	5.92063	134.568	19.8766	Middle
Indonesia	2009	0.585	1.88047	6.08723	136.885	19.9923	Middle
Indonesia	2010	0.593	1.85876	6.16949	137.102	20.1	Middle
Indonesia	2011	0.601	1.85449	6.21573	136.55	20.2034	High-middle
Indonesia	2012	0.609	1.84994	6.20124	134.278	20.3083	High-middle
Indonesia	2013	0.617	1.84652	6.17289	132.287	20.4137	High-middle
Indonesia	2014	0.625	1.84568	6.1462	130.124	20.519	High-middle
Indonesia	2015	0.633	1.84885	5.92935	125.548	20.6233	High-middle
Indonesia	2016	0.64	1.89208	5.8899	124.317	20.7578	High-middle
Indonesia	2017	0.647	1.93621	5.87668	123.764	20.8822	High-middle
Indonesia	2018	0.654	1.94067	5.80828	122.035	20.9729	High-middle
Indonesia	2019	0.66	1.93361	5.7389	120.237	21.0622	High-middle
Lao People's Democratic Republic	1990	0.268	1.99344	3.53819	97.5221	12.2994	Low-middle
Lao People's Democratic Republic	1991	0.274	1.9921	3.54402	97.3713	12.3192	Low-middle
Lao People's Democratic Republic	1993	0.279	1.98917	3.55158	97.3247	12.3401	Low-middle
Lao People's Democratic Republic	1994	0.285	1.98516	3.55061	97.0226	12.3612	Low-middle
Lao People's Democratic Republic	1992	0.29	1.9808	3.53735	96.3756	12.3818	Low-middle
Lao People's Democratic Republic	1996	0.296	1.97703	3.51203	95.4511	12.4014	Low-middle
Lao People's Democratic Republic	1995	0.302	1.96904	3.46783	93.9031	12.4204	Low-middle
Lao People's Democratic Republic	1997	0.309	1.95623	3.42122	92.3689	12.4426	Low-middle
Lao People's Democratic Republic	1998	0.315	1.94127	3.36711	90.7072	12.4684	Low-middle
Lao People's Democratic Republic	2000	0.322	1.92707	3.29961	88.6354	12.4982	Low-middle
Lao People's Democratic Republic	1999	0.329	1.91673	3.20699	85.7128	12.5326	Low-middle
Lao People's Democratic Republic	2001	0.336	1.90516	3.13832	83.6521	12.5842	Low-middle
Lao People's Democratic Republic	2002	0.344	1.89199	3.05311	81.0051	12.6594	Low-middle
Lao People's Democratic Republic	2003	0.351	1.87964	2.98464	78.9353	12.7434	Low-middle
Lao People's Democratic Republic	2004	0.359	1.87085	2.93044	77.2595	12.8218	Low-middle
Lao People's Democratic Republic	2005	0.367	1.86862	2.89893	76.2013	12.8801	Low-middle
Lao People's Democratic Republic	2006	0.376	1.86941	2.86976	75.1706	12.9195	Low-middle
Lao People's Democratic Republic	2007	0.385	1.87218	2.84714	74.27	12.955	Low-middle
Lao People's Democratic Republic	2008	0.394	1.87723	2.83736	73.7267	12.9882	Low-middle
Lao People's Democratic Republic	2009	0.403	1.88492	2.82586	73.1233	13.0206	Middle
Lao People's Democratic Republic	2010	0.413	1.89572	2.80764	72.2738	13.054	Middle
Lao People's Democratic Republic	2011	0.422	1.91392	2.80359	71.8172	13.0912	Middle
Lao People's Democratic Republic	2012	0.431	1.94129	2.81977	71.8515	13.1351	Middle
Lao People's Democratic Republic	2013	0.441	1.97445	2.85488	72.6294	13.1835	Middle
Lao People's Democratic Republic	2014	0.45	2.00995	2.90028	73.7245	13.2344	Middle
Lao People's Democratic Republic	2015	0.458	2.04427	2.93705	74.5057	13.2856	Middle
Lao People's Democratic Republic	2016	0.467	2.09623	2.96512	75.1469	13.3631	Middle
Lao People's Democratic Republic	2017	0.475	2.14927	3.0087	76.0504	13.4341	Middle
Lao People's Democratic Republic	2018	0.483	2.18971	3.01591	75.9148	13.4742	Middle
Lao People's Democratic Republic	2019	0.49	2.23178	3.03215	75.9122	13.5115	Middle
Malaysia	1991	0.542	1.41683	1.66658	40.2206	18.8501	Middle
Malaysia	1993	0.548	1.45358	1.73608	41.2767	18.9213	Middle
Malaysia	1990	0.554	1.49455	1.83267	42.7958	19.0049	Middle
Malaysia	1992	0.562	1.53732	1.96769	44.6233	19.0981	Middle
Malaysia	1995	0.572	1.57987	2.18336	46.9472	19.1982	Middle
Malaysia	1994	0.581	1.62021	2.35411	49.6587	19.3026	Middle
Malaysia	1996	0.59	1.67692	2.34637	50.1115	19.4244	Middle
Malaysia	1997	0.6	1.75775	2.38905	51.4317	19.5709	High-middle
Malaysia	1998	0.611	1.84382	2.44326	52.7814	19.73	High-middle
Malaysia	1999	0.622	1.91636	2.68199	57.7279	19.8891	High-middle
Malaysia	2000	0.63	1.95664	2.65069	56.4009	20.0354	High-middle
Malaysia	2001	0.638	1.9612	2.67558	55.5152	20.1775	High-middle
Malaysia	2002	0.646	1.94817	2.71443	54.927	20.3275	High-middle
Malaysia	2003	0.652	1.92794	2.64497	54.0298	20.4741	High-middle
Malaysia	2004	0.659	1.91031	2.55223	52.4243	20.6062	High-middle
Malaysia	2005	0.665	1.90494	2.51623	51.4921	20.713	High-middle
Malaysia	2006	0.671	1.90757	2.495	51.183	20.7957	High-middle
Malaysia	2007	0.677	1.90971	2.47032	50.9166	20.8673	High-middle
Malaysia	2008	0.681	1.91224	2.49217	51.6272	20.9342	High-middle
Malaysia	2009	0.687	1.91571	2.50831	52.1775	21.0028	High-middle
Malaysia	2010	0.693	1.92053	2.49085	51.8912	21.0793	High-middle
Malaysia	2011	0.698	1.93859	2.47889	51.9693	21.1715	High-middle
Malaysia	2012	0.704	1.97465	2.46826	52.1915	21.2794	High-middle
Malaysia	2013	0.71	2.016	2.42602	51.6729	21.3968	High-middle
Malaysia	2014	0.716	2.05006	2.47249	53.0877	21.5169	High-middle
Malaysia	2015	0.722	2.06407	2.47472	53.3865	21.6327	High-middle
Malaysia	2016	0.726	2.05107	2.48244	53.7139	21.7677	High-middle
Malaysia	2017	0.728	2.03935	2.47946	53.7386	21.9056	High-middle
Malaysia	2018	0.732	2.04957	2.47172	53.557	22.0404	High-middle
Malaysia	2019	0.737	2.07461	2.49136	53.8137	22.1924	High-middle
Maldives	1991	0.303	1.29868	2.16333	52.4438	15.3445	Low-middle
Maldives	1990	0.314	1.29288	2.19597	52.5281	15.3979	Low-middle
Maldives	1994	0.324	1.2868	2.19966	52.1455	15.4512	Low-middle
Maldives	1993	0.336	1.28049	2.1541	50.9096	15.5027	Low-middle
Maldives	1995	0.347	1.27397	2.06825	48.9781	15.5506	Low-middle
Maldives	1992	0.359	1.26726	2.04865	48.0279	15.5925	Low-middle
Maldives	1996	0.37	1.25592	2.06797	47.6517	15.6305	Low-middle
Maldives	1998	0.382	1.23845	2.0346	46.333	15.6691	Low-middle
Maldives	1997	0.394	1.21991	1.92062	43.7015	15.711	Low-middle
Maldives	2000	0.406	1.20561	1.82488	41.1065	15.7582	Middle
Maldives	1999	0.417	1.20076	1.8	40.0297	15.8128	Middle
Maldives	2001	0.427	1.20738	1.81204	39.7263	15.8923	Middle
Maldives	2002	0.437	1.22145	1.74485	38.0584	16.0058	Middle
Maldives	2003	0.447	1.24062	1.75593	37.7963	16.1431	Middle
Maldives	2004	0.456	1.26298	1.7552	37.4609	16.2941	Middle
Maldives	2005	0.464	1.28629	1.74898	37.1126	16.4486	Middle
Maldives	2006	0.473	1.31965	1.74821	36.9052	16.6285	Middle
Maldives	2007	0.481	1.36627	1.75641	36.885	16.8464	Middle
Maldives	2008	0.49	1.41645	1.76792	36.9665	17.0765	Middle
Maldives	2009	0.497	1.46054	1.76733	36.8954	17.2937	Middle
Maldives	2010	0.504	1.48882	1.75116	36.5161	17.4718	Middle
Maldives	2011	0.511	1.50585	1.75954	36.5322	17.6145	Middle
Maldives	2012	0.518	1.52161	1.75942	36.494	17.7439	Middle
Maldives	2013	0.525	1.53524	1.7625	36.5025	17.8623	Middle
Maldives	2014	0.532	1.54586	1.76265	36.4712	17.9734	Middle
Maldives	2015	0.538	1.55282	1.75843	36.3556	18.0808	Middle
Maldives	2016	0.544	1.55953	1.74997	36.2381	18.2108	Middle
Maldives	2017	0.551	1.56758	1.7533	36.3041	18.3303	Middle
Maldives	2018	0.557	1.58202	1.75454	36.2927	18.4252	Middle
Maldives	2019	0.562	1.60547	1.75569	36.2996	18.5231	Middle
Myanmar	1991	0.284	2.16845	3.55995	121.672	16.1643	Low-middle
Myanmar	1990	0.287	2.17854	3.55318	121.283	16.2074	Low-middle
Myanmar	1992	0.29	2.1868	3.53688	120.466	16.2474	Low-middle
Myanmar	1993	0.295	2.19309	3.52112	119.637	16.2827	Low-middle
Myanmar	1994	0.3	2.19874	3.49857	118.564	16.3113	Low-middle
Myanmar	1995	0.306	2.20239	3.48127	117.705	16.332	Low-middle
Myanmar	1996	0.313	2.20408	3.45167	116.385	16.3454	Low-middle
Myanmar	1998	0.32	2.20275	3.42398	115.157	16.3561	Low-middle
Myanmar	1997	0.327	2.20039	3.4029	114.146	16.3678	Low-middle
Myanmar	2000	0.335	2.20002	3.37953	113.018	16.384	Low-middle
Myanmar	1999	0.344	2.20266	3.4231	114.495	16.4083	Low-middle
Myanmar	2001	0.353	2.21154	3.48326	116.541	16.4627	Low-middle
Myanmar	2002	0.363	2.22475	3.51709	117.525	16.5553	Low-middle
Myanmar	2003	0.373	2.23933	3.52442	117.563	16.6692	Low-middle
Myanmar	2004	0.384	2.25232	3.54791	118.256	16.7874	Low-middle
Myanmar	2005	0.395	2.26063	3.52887	117.29	16.8927	Low-middle
Myanmar	2006	0.406	2.26322	3.51577	116.41	16.9904	Middle
Myanmar	2007	0.417	2.26372	3.4678	114.315	17.0937	Middle
Myanmar	2008	0.427	2.26595	3.40768	111.895	17.1973	Middle
Myanmar	2009	0.437	2.27382	3.3675	110.251	17.297	Middle
Myanmar	2010	0.446	2.2919	3.31542	108.234	17.388	Middle
Myanmar	2011	0.455	2.34478	3.33204	108.607	17.4741	Middle
Myanmar	2012	0.464	2.43785	3.37168	109.493	17.5612	Middle
Myanmar	2013	0.473	2.54496	3.48284	113.278	17.648	Middle
Myanmar	2014	0.482	2.63983	3.59497	116.951	17.7334	Middle
Myanmar	2015	0.49	2.69654	3.66101	118.97	17.8156	Middle
Myanmar	2016	0.498	2.72289	3.6989	120.145	17.919	Middle
Myanmar	2017	0.506	2.74851	3.833	125.089	18.0078	Middle
Myanmar	2018	0.514	2.78919	3.88707	127.116	18.0676	Middle
Myanmar	2019	0.521	2.84769	3.79345	123.503	18.131	Middle
Philippines	1991	0.497	1.59156	2.63423	66.9782	12.8864	Middle
Philippines	1990	0.501	1.59534	2.60275	66.5458	12.9276	Middle
Philippines	1992	0.505	1.59672	2.60948	67.0703	12.9742	Middle
Philippines	1993	0.509	1.59646	2.61618	67.4433	13.025	Middle
Philippines	1994	0.513	1.59506	2.6169	67.4541	13.0786	Middle
Philippines	1995	0.518	1.59319	2.60386	67.0284	13.1338	Middle
Philippines	1996	0.522	1.58511	2.59002	66.7568	13.2008	Middle
Philippines	1998	0.526	1.56834	2.52633	65.2266	13.2835	Middle
Philippines	1997	0.529	1.54833	2.44301	63.4226	13.3717	Middle
Philippines	2000	0.532	1.53001	2.28188	59.4958	13.4549	Middle
Philippines	1999	0.534	1.51857	2.20091	57.6487	13.5224	Middle
Philippines	2001	0.537	1.51812	2.16976	56.8433	13.581	Middle
Philippines	2002	0.54	1.52697	2.17691	56.9408	13.6409	Middle
Philippines	2003	0.542	1.54208	2.18073	57.0312	13.6977	Middle
Philippines	2004	0.545	1.56005	2.19504	57.3039	13.7465	Middle
Philippines	2005	0.547	1.57748	2.22334	57.5793	13.7826	Middle
Philippines	2006	0.55	1.59495	2.22604	57.019	13.8075	Middle
Philippines	2007	0.554	1.61483	2.21119	56.177	13.8273	Middle
Philippines	2008	0.558	1.63673	2.23885	56.5239	13.8448	Middle
Philippines	2009	0.562	1.65987	2.23506	56.1377	13.8633	Middle
Philippines	2010	0.567	1.68365	2.2332	55.8852	13.8861	Middle
Philippines	2011	0.572	1.7137	2.24256	55.8929	13.9257	Middle
Philippines	2012	0.577	1.75247	2.27942	56.5667	13.9854	Middle
Philippines	2013	0.583	1.79434	2.31289	57.3146	14.0556	Middle
Philippines	2014	0.589	1.83339	2.3275	57.8054	14.1265	Middle
Philippines	2015	0.596	1.86377	2.3626	58.7504	14.1881	Middle
Philippines	2016	0.603	1.89515	2.37658	59.1895	14.2597	High-middle
Philippines	2017	0.61	1.92291	2.39699	59.6463	14.3212	High-middle
Philippines	2018	0.617	1.94169	2.38967	59.5375	14.3596	High-middle
Philippines	2019	0.623	1.96016	2.38314	59.4677	14.3968	High-middle
Sri Lanka	1991	0.504	1.60575	2.64291	69.2587	15.2951	Middle
Sri Lanka	1990	0.511	1.65897	2.56196	67.1358	15.3285	Middle
Sri Lanka	1993	0.518	1.70821	2.55546	67.425	15.3604	Middle
Sri Lanka	1994	0.525	1.74881	2.51478	67.3378	15.3896	Middle
Sri Lanka	1992	0.532	1.77703	2.5711	69.8814	15.4148	Middle
Sri Lanka	1995	0.539	1.7877	2.62188	72.402	15.4347	Middle
Sri Lanka	1996	0.547	1.78953	2.72723	75.7882	15.4543	Middle
Sri Lanka	1997	0.554	1.79329	2.94337	81.2807	15.4779	Middle
Sri Lanka	1998	0.561	1.79707	2.93588	80.3476	15.5022	Middle
Sri Lanka	2000	0.567	1.8005	2.9998	81.7143	15.5244	Middle
Sri Lanka	1999	0.573	1.80198	3.06399	83.1575	15.5413	Middle
Sri Lanka	2001	0.578	1.80324	2.97959	79.8625	15.5561	Middle
Sri Lanka	2002	0.582	1.80544	2.89561	76.4316	15.5743	Middle
Sri Lanka	2003	0.587	1.80693	2.8457	74.2049	15.5966	Middle
Sri Lanka	2004	0.592	1.80635	2.71678	69.8401	15.6246	Middle
Sri Lanka	2005	0.597	1.80241	2.5922	65.7531	15.659	Middle
Sri Lanka	2006	0.602	1.78637	2.43647	60.4062	15.7184	High-middle
Sri Lanka	2007	0.609	1.7575	2.31682	56.9526	15.8096	High-middle
Sri Lanka	2008	0.615	1.72714	2.20808	53.9541	15.9155	High-middle
Sri Lanka	2009	0.621	1.7067	2.07123	49.5405	16.0194	High-middle
Sri Lanka	2010	0.628	1.70781	2.00011	47.0469	16.1045	High-middle
Sri Lanka	2011	0.636	1.74508	2.04673	47.9683	16.17	High-middle
Sri Lanka	2012	0.644	1.81239	2.12012	49.1791	16.2313	High-middle
Sri Lanka	2013	0.651	1.8902	2.20136	50.4769	16.2955	High-middle
Sri Lanka	2014	0.658	1.95914	2.28315	52.5619	16.3707	High-middle
Sri Lanka	2015	0.666	1.99988	2.28528	53.1995	16.4646	High-middle
Sri Lanka	2016	0.672	1.98707	2.27587	53.2852	16.6788	High-middle
Sri Lanka	2017	0.678	1.97078	2.27294	53.4563	16.8823	High-middle
Sri Lanka	2018	0.684	1.98867	2.21069	52.6207	16.9631	High-middle
Sri Lanka	2019	0.69	2.01807	2.19004	52.2544	17.0162	High-middle
Thailand	1991	0.508	3.28744	4.27731	110.818	15.0457	Middle
Thailand	1993	0.518	3.31421	4.31924	111.821	15.1506	Middle
Thailand	1990	0.527	3.34466	4.31242	111.548	15.2552	Middle
Thailand	1992	0.536	3.37756	4.28823	111.391	15.3581	Middle
Thailand	1995	0.544	3.41166	4.28415	111.922	15.4584	Middle
Thailand	1994	0.553	3.44575	4.27319	112.42	15.5548	Middle
Thailand	1996	0.562	3.48414	4.2871	113.343	15.6488	Middle
Thailand	1997	0.569	3.52991	4.06164	106.735	15.7429	Middle
Thailand	1999	0.574	3.58159	4.10964	107.36	15.8383	Middle
Thailand	1998	0.578	3.63758	4.36194	113.774	15.9361	Middle
Thailand	2000	0.583	3.69592	4.39689	114.435	16.0369	Middle
Thailand	2001	0.589	3.76985	4.25275	110.827	16.1461	Middle
Thailand	2002	0.594	3.86532	4.36818	113.917	16.2649	Middle
Thailand	2003	0.599	3.97173	4.42642	115.654	16.3892	Middle
Thailand	2005	0.605	4.0784	4.49816	116.331	16.5149	High-middle
Thailand	2004	0.61	4.17456	4.5261	116.268	16.6379	High-middle
Thailand	2006	0.616	4.27633	4.61735	118.271	16.7648	High-middle
Thailand	2007	0.623	4.39454	4.6821	119.452	16.8997	High-middle
Thailand	2008	0.629	4.5091	4.74681	120.643	17.0342	High-middle
Thailand	2009	0.633	4.6023	4.7932	121.63	17.1639	High-middle
Thailand	2010	0.638	4.66076	4.90113	124.126	17.2902	High-middle
Thailand	2011	0.643	4.69211	4.92329	124.599	17.4198	High-middle
Thailand	2013	0.649	4.71535	4.9064	124.459	17.5549	High-middle
Thailand	2012	0.655	4.7321	4.85913	123.078	17.6891	High-middle
Thailand	2014	0.66	4.74412	4.86263	123.284	17.8164	High-middle
Thailand	2015	0.666	4.75319	4.8702	123.348	17.9307	High-middle
Thailand	2016	0.671	4.71477	4.92197	124.889	18.0426	High-middle
Thailand	2017	0.676	4.68093	4.91706	124.623	18.1464	High-middle
Thailand	2018	0.682	4.71594	4.91455	124.17	18.2528	High-middle
Thailand	2019	0.687	4.79133	4.92181	123.972	18.3765	High-middle
Timor-Leste	1991	0.274	1.85846	2.79928	74.334	14.719	Low-middle
Timor-Leste	1990	0.28	1.86161	2.76365	72.9446	14.7396	Low-middle
Timor-Leste	1992	0.286	1.86433	2.77858	73.267	14.7583	Low-middle
Timor-Leste	1994	0.293	1.86656	2.79216	73.4687	14.7742	Low-middle
Timor-Leste	1993	0.3	1.86867	2.77187	72.5661	14.7865	Low-middle
Timor-Leste	1995	0.308	1.87335	2.73828	71.3988	14.795	Low-middle
Timor-Leste	1996	0.317	1.87654	2.69558	70.0104	14.7989	Low-middle
Timor-Leste	1998	0.326	1.88027	2.64237	67.9829	14.8008	Low-middle
Timor-Leste	1997	0.334	1.88429	2.68713	68.8394	14.8029	Low-middle
Timor-Leste	1999	0.339	1.88868	2.67434	68.3504	14.8074	Low-middle
Timor-Leste	2000	0.345	1.89522	2.64079	67.5412	14.8179	Low-middle
Timor-Leste	2001	0.352	1.90212	2.61498	66.4845	14.8466	Low-middle
Timor-Leste	2002	0.358	1.91097	2.59038	65.2967	14.8963	Low-middle
Timor-Leste	2003	0.364	1.92138	2.58932	65.326	14.9536	Low-middle
Timor-Leste	2004	0.374	1.93286	2.54224	63.0334	15.0051	Low-middle
Timor-Leste	2005	0.388	1.94462	2.52801	62.4042	15.0382	Low-middle
Timor-Leste	2006	0.406	1.95946	2.49784	60.8405	15.0539	Middle
Timor-Leste	2007	0.421	1.97861	2.49256	60.4365	15.0662	Middle
Timor-Leste	2008	0.436	1.99964	2.46627	58.908	15.077	Middle
Timor-Leste	2009	0.448	2.01967	2.50787	60.1542	15.0885	Middle
Timor-Leste	2010	0.458	2.03402	2.51718	60.178	15.1033	Middle
Timor-Leste	2012	0.469	2.04637	2.59719	62.6889	15.1281	Middle
Timor-Leste	2011	0.48	2.06059	2.64003	63.9127	15.1666	Middle
Timor-Leste	2013	0.488	2.07787	2.65673	64.1857	15.2125	Middle
Timor-Leste	2014	0.493	2.09904	2.66724	64.4928	15.2596	Middle
Timor-Leste	2015	0.498	2.12442	2.65643	64.2853	15.3018	Middle
Timor-Leste	2016	0.503	2.2339	2.78035	67.4609	15.3658	Middle
Timor-Leste	2017	0.508	2.35732	2.95935	71.8172	15.4207	Middle
Timor-Leste	2018	0.511	2.40937	3.01927	73.1861	15.4383	Middle
Timor-Leste	2019	0.514	2.4432	3.04838	73.7793	15.4439	Middle
Viet Nam	1991	0.39	1.86989	3.76339	86.5616	13.4308	Low-middle
Viet Nam	1990	0.397	1.87843	3.72664	85.4831	13.4509	Low-middle
Viet Nam	1992	0.404	1.88272	3.67172	83.998	13.47	Middle
Viet Nam	1993	0.412	1.88313	3.61999	82.5619	13.4871	Middle
Viet Nam	1995	0.42	1.88004	3.56706	81.0723	13.5008	Middle
Viet Nam	1996	0.429	1.87378	3.51543	79.5641	13.5113	Middle
Viet Nam	1994	0.438	1.85491	3.45031	77.7388	13.5173	Middle
Viet Nam	1998	0.447	1.8193	3.36472	75.4382	13.522	Middle
Viet Nam	1999	0.455	1.7763	3.27322	73.0834	13.5277	Middle
Viet Nam	2000	0.463	1.73537	3.16066	70.3436	13.5366	Middle
Viet Nam	1997	0.471	1.70722	3.02859	67.1206	13.5524	Middle
Viet Nam	2001	0.478	1.68593	2.89306	64.2212	13.5888	Middle
Viet Nam	2002	0.486	1.66347	2.75719	61.3236	13.6521	Middle
Viet Nam	2003	0.493	1.64348	2.64351	58.8041	13.7283	Middle
Viet Nam	2004	0.501	1.62954	2.53921	56.4779	13.8037	Middle
Viet Nam	2005	0.509	1.62652	2.44436	54.342	13.8656	Middle
Viet Nam	2006	0.517	1.6473	2.37114	52.5749	13.9141	Middle
Viet Nam	2007	0.525	1.69599	2.34767	52.0822	13.962	Middle
Viet Nam	2008	0.533	1.75957	2.34846	52.142	14.0104	Middle
Viet Nam	2009	0.541	1.82494	2.38839	53.1324	14.0597	Middle
Viet Nam	2010	0.549	1.88011	2.43238	54.1142	14.1121	Middle
Viet Nam	2011	0.558	1.92802	2.48503	55.3005	14.1737	Middle
Viet Nam	2012	0.566	1.97871	2.55756	56.9782	14.2489	Middle
Viet Nam	2013	0.573	2.02613	2.64264	59.0529	14.3315	Middle
Viet Nam	2014	0.581	2.06418	2.71204	60.7531	14.415	Middle
Viet Nam	2015	0.589	2.08719	2.75128	61.6576	14.4946	Middle
Viet Nam	2016	0.596	2.08996	2.72077	60.9115	14.5919	Middle
Viet Nam	2017	0.604	2.09535	2.69729	60.2826	14.6736	High-middle
Viet Nam	2018	0.611	2.14036	2.73015	61.0006	14.7198	High-middle
Viet Nam	2019	0.617	2.22319	2.81256	62.9332	14.7617	High-middle
Fiji	1991	0.527	1.13315	1.70518	44.4527	17.9336	Middle
Fiji	1992	0.532	1.12343	1.69001	43.8416	18.1299	Middle
Fiji	1993	0.538	1.11603	1.67429	43.1864	18.3227	Middle
Fiji	1990	0.544	1.11075	1.66481	42.7554	18.5113	Middle
Fiji	1995	0.55	1.1077	1.65264	42.2525	18.6947	Middle
Fiji	1996	0.555	1.10704	1.64972	41.9164	18.872	Middle
Fiji	1994	0.561	1.11098	1.66685	42.2307	19.0506	Middle
Fiji	1997	0.567	1.1207	1.69397	42.7299	19.2327	Middle
Fiji	1999	0.572	1.13273	1.71305	42.7374	19.4092	Middle
Fiji	1998	0.577	1.14419	1.77232	44.4628	19.5709	Middle
Fiji	2000	0.582	1.1522	1.79153	45.1492	19.7089	Middle
Fiji	2001	0.587	1.1576	1.75814	44.0934	19.8381	Middle
Fiji	2003	0.592	1.16482	1.74079	43.5048	19.9705	Middle
Fiji	2004	0.596	1.17298	1.77173	44.2326	20.0894	Middle
Fiji	2002	0.601	1.18185	1.72763	43.2649	20.179	High-middle
Fiji	2005	0.605	1.19102	1.72113	43.5441	20.2229	High-middle
Fiji	2006	0.609	1.20216	1.75838	44.5672	20.2219	High-middle
Fiji	2007	0.612	1.21612	1.77707	44.8684	20.1982	High-middle
Fiji	2008	0.616	1.23126	1.79915	45.5749	20.1671	High-middle
Fiji	2009	0.619	1.24566	1.78333	44.9791	20.1438	High-middle
Fiji	2010	0.622	1.25728	1.80514	45.4438	20.1436	High-middle
Fiji	2011	0.626	1.2672	1.82171	45.728	20.1816	High-middle
Fiji	2013	0.63	1.27714	1.82545	45.7257	20.2541	High-middle
Fiji	2012	0.635	1.28688	1.8302	45.7983	20.3474	High-middle
Fiji	2014	0.639	1.29599	1.8349	45.8499	20.4478	High-middle
Fiji	2015	0.644	1.30415	1.84178	45.9955	20.5417	High-middle
Fiji	2016	0.649	1.31975	1.85797	46.4051	20.6647	High-middle
Fiji	2018	0.654	1.337	1.87659	46.9054	20.7893	High-middle
Fiji	2017	0.659	1.35114	1.8831	47.0552	20.8882	High-middle
Fiji	2019	0.664	1.36765	1.88994	47.1373	20.9927	High-middle
Kiribati	1991	0.425	2.18543	5.51231	153.407	16.9551	Middle
Kiribati	1990	0.427	2.19638	5.54055	154.142	17.1898	Middle
Kiribati	1993	0.429	2.20657	5.53658	153.952	17.4146	Middle
Kiribati	1992	0.432	2.21592	5.5188	153.29	17.6283	Middle
Kiribati	1994	0.435	2.22457	5.43318	150.623	17.8295	Middle
Kiribati	1996	0.438	2.2326	5.35659	148.184	18.017	Middle
Kiribati	1995	0.441	2.23502	5.30739	146.574	18.1852	Middle
Kiribati	1997	0.444	2.23207	5.27897	145.593	18.3384	Middle
Kiribati	1998	0.447	2.22711	5.22767	143.911	18.4883	Middle
Kiribati	1999	0.451	2.22358	5.17677	142.255	18.6464	Middle
Kiribati	2000	0.455	2.22531	5.10175	139.87	18.8249	Middle
Kiribati	2001	0.459	2.23265	5.0156	137.215	19.076	Middle
Kiribati	2002	0.463	2.24394	4.97164	135.693	19.3979	Middle
Kiribati	2003	0.468	2.25666	4.95294	134.856	19.718	Middle
Kiribati	2004	0.472	2.26826	4.92297	133.812	19.9639	Middle
Kiribati	2005	0.476	2.27669	4.87223	132.299	20.0631	Middle
Kiribati	2007	0.48	2.28218	4.86925	132.208	19.9465	Middle
Kiribati	2006	0.484	2.28598	4.88297	132.739	19.6608	Middle
Kiribati	2008	0.487	2.28782	4.91514	133.52	19.3057	Middle
Kiribati	2009	0.49	2.28733	4.92547	133.735	18.981	Middle
Kiribati	2010	0.492	2.28445	4.90168	133.011	18.7867	Middle
Kiribati	2011	0.495	2.27559	4.84527	131.322	18.6922	Middle
Kiribati	2012	0.497	2.26022	4.77369	129.324	18.6065	Middle
Kiribati	2013	0.501	2.2429	4.69116	127.068	18.5367	Middle
Kiribati	2014	0.504	2.22828	4.59695	124.591	18.4897	Middle
Kiribati	2015	0.509	2.22078	4.53926	122.988	18.4728	Middle
Kiribati	2016	0.514	2.25015	4.55308	123.229	18.5542	Middle
Kiribati	2017	0.518	2.2874	4.5811	123.969	18.659	Middle
Kiribati	2018	0.523	2.30272	4.56454	123.457	18.7128	Middle
Kiribati	2019	0.527	2.31878	4.55736	123.032	18.767	Middle
Marshall Islands	1990	0.398	1.93645	3.82761	103.619	15.3383	Low-middle
Marshall Islands	1991	0.404	1.93916	3.85427	104.256	15.4602	Middle
Marshall Islands	1992	0.41	1.94014	3.8818	104.927	15.5771	Middle
Marshall Islands	1993	0.416	1.94008	3.85432	104.315	15.6875	Middle
Marshall Islands	1995	0.423	1.93976	3.66118	100.679	15.7895	Middle
Marshall Islands	1996	0.43	1.93947	3.68534	101.099	15.8821	Middle
Marshall Islands	1998	0.435	1.93546	3.69452	101.03	15.9663	Middle
Marshall Islands	1994	0.439	1.92455	3.69867	100.958	16.0455	Middle
Marshall Islands	1997	0.442	1.91162	3.67808	100.263	16.122	Middle
Marshall Islands	2000	0.446	1.90225	3.64648	99.2924	16.1982	Middle
Marshall Islands	1999	0.45	1.89948	3.60159	97.9166	16.2769	Middle
Marshall Islands	2001	0.454	1.90578	3.57302	97.0234	16.3792	Middle
Marshall Islands	2002	0.458	1.91569	3.55972	96.5892	16.5055	Middle
Marshall Islands	2003	0.463	1.92612	3.55312	96.3832	16.63	Middle
Marshall Islands	2004	0.467	1.93382	3.54093	96.0557	16.7267	Middle
Marshall Islands	2005	0.472	1.93634	3.52384	95.6274	16.7694	Middle
Marshall Islands	2006	0.477	1.93102	3.49861	95.1406	16.7582	Middle
Marshall Islands	2007	0.482	1.91938	3.44947	93.9453	16.721	Middle
Marshall Islands	2008	0.487	1.90606	3.40014	92.7323	16.675	Middle
Marshall Islands	2009	0.493	1.89519	3.35743	91.6767	16.6379	Middle
Marshall Islands	2010	0.498	1.89223	3.32308	90.8071	16.6267	Middle
Marshall Islands	2011	0.504	1.89943	3.30124	90.2179	16.6621	Middle
Marshall Islands	2012	0.509	1.91404	3.29773	90.0805	16.7387	Middle
Marshall Islands	2013	0.515	1.93268	3.29945	90.0654	16.8364	Middle
Marshall Islands	2014	0.52	1.95205	3.30408	90.1251	16.9359	Middle
Marshall Islands	2015	0.525	1.96845	3.31018	90.2408	17.0167	Middle
Marshall Islands	2016	0.531	1.9871	3.32924	90.7367	17.1005	Middle
Marshall Islands	2017	0.536	2.00557	3.35312	91.3251	17.1699	Middle
Marshall Islands	2018	0.541	2.02235	3.36311	91.4177	17.2139	Middle
Marshall Islands	2019	0.544	2.04358	3.36928	91.3058	17.2582	Middle
Micronesia (Federated States of)	1990	0.447	2.06831	3.99276	109.693	17.005	Middle
Micronesia (Federated States of)	1991	0.453	2.09224	3.96454	108.622	17.2559	Middle
Micronesia (Federated States of)	1992	0.459	2.11661	3.936	107.582	17.4955	Middle
Micronesia (Federated States of)	1993	0.465	2.14057	3.90296	106.46	17.7218	Middle
Micronesia (Federated States of)	1994	0.471	2.16331	3.86393	105.213	17.933	Middle
Micronesia (Federated States of)	1995	0.478	2.18442	3.81542	103.79	18.127	Middle
Micronesia (Federated States of)	1996	0.483	2.20928	3.79297	103.144	18.3056	Middle
Micronesia (Federated States of)	1998	0.488	2.2394	3.815	103.85	18.4731	Middle
Micronesia (Federated States of)	1997	0.492	2.26949	3.8538	105.013	18.6319	Middle
Micronesia (Federated States of)	2000	0.497	2.2943	3.8642	105.407	18.7844	Middle
Micronesia (Federated States of)	1999	0.502	2.3093	3.81606	104.072	18.9332	Middle
Micronesia (Federated States of)	2001	0.507	2.31625	3.74776	102.107	19.103	Middle
Micronesia (Federated States of)	2002	0.511	2.3207	3.6998	100.711	19.294	Middle
Micronesia (Federated States of)	2003	0.516	2.32289	3.66755	99.6897	19.4726	Middle
Micronesia (Federated States of)	2004	0.521	2.32303	3.64565	98.9278	19.605	Middle
Micronesia (Federated States of)	2005	0.525	2.32131	3.61367	97.9184	19.6575	Middle
Micronesia (Federated States of)	2006	0.53	2.31183	3.59652	97.3058	19.607	Middle
Micronesia (Federated States of)	2007	0.534	2.29311	3.56109	96.2799	19.4803	Middle
Micronesia (Federated States of)	2008	0.538	2.27176	3.53636	95.5236	19.3191	Middle
Micronesia (Federated States of)	2009	0.542	2.2544	3.51805	94.8911	19.165	Middle
Micronesia (Federated States of)	2010	0.546	2.24758	3.51157	94.5416	19.0597	Middle
Micronesia (Federated States of)	2011	0.55	2.25453	3.5131	94.3663	18.9914	Middle
Micronesia (Federated States of)	2012	0.554	2.27077	3.52516	94.4881	18.9244	Middle
Micronesia (Federated States of)	2013	0.558	2.29077	3.55251	94.995	18.8655	Middle
Micronesia (Federated States of)	2014	0.561	2.30897	3.5819	95.5199	18.8216	Middle
Micronesia (Federated States of)	2015	0.565	2.31962	3.59776	95.7326	18.7998	Middle
Micronesia (Federated States of)	2016	0.569	2.31275	3.58879	95.406	18.8177	Middle
Micronesia (Federated States of)	2017	0.573	2.30558	3.5736	94.9746	18.8445	Middle
Micronesia (Federated States of)	2018	0.577	2.31635	3.57815	94.9177	18.8574	Middle
Micronesia (Federated States of)	2019	0.58	2.33864	3.58835	94.8562	18.8722	Middle
Papua New Guinea	1990	0.292	0.379739	0.812733	25.6572	14.8999	Low-middle
Papua New Guinea	1991	0.295	0.380666	0.81678	25.7713	14.9822	Low-middle
Papua New Guinea	1992	0.299	0.38202	0.817931	25.7665	15.0626	Low-middle
Papua New Guinea	1993	0.304	0.383238	0.814372	25.559	15.1385	Low-middle
Papua New Guinea	1994	0.309	0.384099	0.811534	25.3861	15.2083	Low-middle
Papua New Guinea	1995	0.313	0.384606	0.811195	25.3201	15.2704	Low-middle
Papua New Guinea	1996	0.317	0.385971	0.814986	25.4297	15.3311	Low-middle
Papua New Guinea	1997	0.32	0.388088	0.815755	25.4162	15.3945	Low-middle
Papua New Guinea	1998	0.323	0.390304	0.821448	25.5914	15.4555	Low-middle
Papua New Guinea	2000	0.326	0.392175	0.826687	25.7262	15.5095	Low-middle
Papua New Guinea	1999	0.329	0.393334	0.822291	25.4765	15.5521	Low-middle
Papua New Guinea	2002	0.331	0.394308	0.822515	25.4174	15.5944	Low-middle
Papua New Guinea	2001	0.333	0.395311	0.827077	25.5419	15.6423	Low-middle
Papua New Guinea	2003	0.335	0.396407	0.831536	25.6147	15.6878	Low-middle
Papua New Guinea	2004	0.337	0.397671	0.836654	25.7284	15.7231	Low-middle
Papua New Guinea	2005	0.339	0.399163	0.844464	25.9589	15.7403	Low-middle
Papua New Guinea	2006	0.342	0.401764	0.851	26.1074	15.74	Low-middle
Papua New Guinea	2007	0.345	0.405659	0.859936	26.41	15.7294	Low-middle
Papua New Guinea	2008	0.348	0.410148	0.865248	26.5034	15.7155	Low-middle
Papua New Guinea	2009	0.352	0.414481	0.870859	26.5661	15.7053	Low-middle
Papua New Guinea	2010	0.356	0.417891	0.888336	27.1568	15.7059	Low-middle
Papua New Guinea	2011	0.36	0.420743	0.907148	27.6072	15.7237	Low-middle
Papua New Guinea	2012	0.363	0.423769	0.913043	27.702	15.754	Low-middle
Papua New Guinea	2013	0.367	0.426898	0.911718	27.5731	15.7896	Low-middle
Papua New Guinea	2014	0.372	0.429932	0.914729	27.6382	15.824	Low-middle
Papua New Guinea	2015	0.377	0.43264	0.920422	27.8432	15.8505	Low-middle
Papua New Guinea	2016	0.382	0.43846	0.907983	27.4157	15.8859	Low-middle
Papua New Guinea	2017	0.386	0.444043	0.907264	27.3931	15.9195	Low-middle
Papua New Guinea	2018	0.391	0.44604	0.908017	27.3995	15.9454	Low-middle
Papua New Guinea	2019	0.394	0.447414	0.907111	27.2874	15.9768	Low-middle
Samoa	1990	0.531	1.56048	2.66326	70.1746	18.333	Middle
Samoa	1991	0.535	1.57569	2.65468	69.8527	18.522	Middle
Samoa	1992	0.539	1.59017	2.63106	69.2564	18.7078	Middle
Samoa	1993	0.543	1.60323	2.59381	68.3787	18.8898	Middle
Samoa	1994	0.546	1.61431	2.55654	67.5469	19.0671	Middle
Samoa	1995	0.55	1.62279	2.52637	66.853	19.239	Middle
Samoa	1996	0.555	1.63068	2.48893	65.9888	19.4243	Middle
Samoa	1997	0.559	1.63972	2.45456	65.3129	19.6254	Middle
Samoa	1999	0.563	1.64869	2.42221	64.6695	19.8162	Middle
Samoa	1998	0.567	1.65637	2.40154	64.178	19.9707	Middle
Samoa	2001	0.571	1.66155	2.36706	63.2552	20.0629	Middle
Samoa	2000	0.576	1.66624	2.33543	62.385	20.1143	Middle
Samoa	2002	0.581	1.67224	2.32087	61.9547	20.1606	Middle
Samoa	2003	0.586	1.67804	2.32585	62.0461	20.1973	Middle
Samoa	2004	0.59	1.68204	2.32542	61.9945	20.2198	Middle
Samoa	2005	0.595	1.6826	2.31967	61.7841	20.2238	Middle
Samoa	2006	0.599	1.67616	2.31146	61.5203	20.1241	Middle
Samoa	2007	0.603	1.66263	2.29785	61.0606	19.8938	High-middle
Samoa	2008	0.607	1.6456	2.28582	60.6491	19.6154	High-middle
Samoa	2009	0.61	1.62862	2.27144	60.2719	19.3711	High-middle
Samoa	2010	0.612	1.61524	2.25502	59.7826	19.2432	High-middle
Samoa	2011	0.615	1.60165	2.24537	59.4689	19.2038	High-middle
Samoa	2012	0.618	1.5839	2.22851	58.9613	19.1712	High-middle
Samoa	2013	0.62	1.56569	2.20081	58.1893	19.147	High-middle
Samoa	2014	0.623	1.55065	2.18413	57.6828	19.1327	High-middle
Samoa	2015	0.626	1.54236	2.18016	57.4628	19.1298	High-middle
Samoa	2016	0.629	1.54511	2.18015	57.4666	19.1959	High-middle
Samoa	2018	0.633	1.55413	2.18384	57.5617	19.2864	High-middle
Samoa	2017	0.637	1.56828	2.1938	57.6842	19.3501	High-middle
Samoa	2019	0.641	1.59026	2.21385	58.0176	19.4224	High-middle
Solomon Islands	1990	0.279	1.68167	3.23873	107.225	15.4771	Low-middle
Solomon Islands	1991	0.283	1.68934	3.23431	107.09	15.616	Low-middle
Solomon Islands	1993	0.288	1.70161	3.22008	106.549	15.7552	Low-middle
Solomon Islands	1994	0.294	1.71732	3.20467	105.977	15.894	Low-middle
Solomon Islands	1995	0.3	1.73568	3.19913	105.734	16.0316	Low-middle
Solomon Islands	1996	0.306	1.75563	3.19122	105.393	16.1672	Low-middle
Solomon Islands	1992	0.312	1.78516	3.2194	106.223	16.2999	Low-middle
Solomon Islands	1998	0.317	1.82832	3.29942	108.786	16.4319	Low-middle
Solomon Islands	1997	0.321	1.87461	3.40041	112.056	16.5662	Low-middle
Solomon Islands	1999	0.326	1.91373	3.47667	114.54	16.7056	Low-middle
Solomon Islands	2000	0.328	1.93525	3.51385	115.623	16.853	Low-middle
Solomon Islands	2001	0.33	1.94129	3.51247	115.466	17.0446	Low-middle
Solomon Islands	2002	0.331	1.94192	3.50597	115.166	17.2817	Low-middle
Solomon Islands	2003	0.332	1.93848	3.51442	115.463	17.5137	Low-middle
Solomon Islands	2004	0.333	1.93227	3.50637	115.164	17.6899	Low-middle
Solomon Islands	2005	0.336	1.92467	3.50142	114.837	17.7598	Low-middle
Solomon Islands	2006	0.339	1.90911	3.48732	114.408	17.6888	Low-middle
Solomon Islands	2007	0.343	1.88307	3.43477	112.881	17.5192	Low-middle
Solomon Islands	2008	0.348	1.85443	3.28395	107.905	17.314	Low-middle
Solomon Islands	2009	0.353	1.83104	3.31874	109.206	17.1361	Low-middle
Solomon Islands	2010	0.358	1.82075	3.27502	107.685	17.0486	Low-middle
Solomon Islands	2012	0.364	1.82377	3.33389	109.512	17.0321	Low-middle
Solomon Islands	2011	0.371	1.83273	3.34024	109.581	17.0249	Low-middle
Solomon Islands	2013	0.377	1.84445	3.33538	109.296	17.0251	Low-middle
Solomon Islands	2014	0.382	1.85571	3.34104	109.376	17.0307	Low-middle
Solomon Islands	2015	0.387	1.86336	3.31863	108.454	17.04	Low-middle
Solomon Islands	2016	0.393	1.8513	3.29362	107.715	17.0889	Low-middle
Solomon Islands	2017	0.398	1.83543	3.25068	106.238	17.144	Low-middle
Solomon Islands	2018	0.403	1.83519	3.18851	103.914	17.1644	Middle
Solomon Islands	2019	0.407	1.84245	3.18749	103.624	17.1741	Middle
Tonga	1990	0.51	3.18499	4.53226	115.29	17.8559	Middle
Tonga	1991	0.517	3.22603	4.54207	115.658	18.1832	Middle
Tonga	1992	0.522	3.28463	4.5607	116.187	18.4993	Middle
Tonga	1993	0.527	3.35678	4.61243	117.109	18.8025	Middle
Tonga	1995	0.533	3.4393	4.67645	118.465	19.0913	Middle
Tonga	1994	0.538	3.52899	4.68564	119.125	19.364	Middle
Tonga	1996	0.543	3.66872	4.79493	121.802	19.6342	Middle
Tonga	1998	0.547	3.8697	5.04188	127.408	19.9058	Middle
Tonga	1999	0.551	4.08018	5.39724	135.696	20.1628	Middle
Tonga	2000	0.555	4.24786	5.72145	144.017	20.389	Middle
Tonga	1997	0.559	4.32193	5.7934	146.303	20.5681	Middle
Tonga	2002	0.563	4.31633	5.71006	144.232	20.7232	Middle
Tonga	2001	0.568	4.28482	5.69149	143.733	20.8761	Middle
Tonga	2003	0.572	4.23867	5.6874	143.547	21.0083	Middle
Tonga	2004	0.576	4.19036	5.5923	141.453	21.101	Middle
Tonga	2005	0.58	4.15313	5.30467	135.243	21.1352	Middle
Tonga	2006	0.583	4.11352	5.2604	133.83	21.0104	Middle
Tonga	2007	0.587	4.0575	5.22546	132.769	20.7113	Middle
Tonga	2008	0.59	3.99864	5.16435	130.969	20.3473	Middle
Tonga	2009	0.594	3.94952	5.11009	129.536	20.0276	Middle
Tonga	2010	0.598	3.9235	5.09054	128.792	19.8617	Middle
Tonga	2011	0.602	3.91688	5.08046	128.315	19.8127	High-middle
Tonga	2012	0.606	3.91508	5.07331	127.952	19.7723	High-middle
Tonga	2013	0.61	3.91614	5.06312	127.523	19.7421	High-middle
Tonga	2014	0.614	3.91802	5.04381	126.931	19.7237	High-middle
Tonga	2015	0.618	3.9187	5.0218	126.268	19.7188	High-middle
Tonga	2016	0.622	3.91767	5.02129	126.232	19.791	High-middle
Tonga	2017	0.627	3.9197	5.03551	126.557	19.8833	High-middle
Tonga	2018	0.632	3.93398	5.03008	126.117	19.9343	High-middle
Tonga	2019	0.636	3.96155	5.03859	126.138	19.9864	High-middle
Vanuatu	1991	0.361	2.05021	3.24228	87.3667	16.7315	Low-middle
Vanuatu	1990	0.365	2.07248	3.31015	90.1525	16.8044	Low-middle
Vanuatu	1993	0.369	2.09179	3.36155	92.2517	16.8767	Low-middle
Vanuatu	1992	0.373	2.10717	3.35566	92.5502	16.9464	Low-middle
Vanuatu	1994	0.377	2.11785	3.41015	94.5768	17.0121	Low-middle
Vanuatu	1995	0.381	2.12331	3.35034	92.6173	17.0723	Low-middle
Vanuatu	1996	0.386	2.12125	3.34951	92.6638	17.1318	Low-middle
Vanuatu	1997	0.39	2.11302	3.31797	91.6797	17.1952	Low-middle
Vanuatu	1999	0.395	2.10275	3.28046	90.5416	17.2598	Low-middle
Vanuatu	1998	0.399	2.09486	3.2601	89.9244	17.3233	Low-middle
Vanuatu	2000	0.403	2.09416	3.133	85.8707	17.3833	Middle
Vanuatu	2002	0.407	2.10951	3.12952	85.8139	17.4519	Middle
Vanuatu	2001	0.41	2.14016	3.03985	82.6989	17.5352	Middle
Vanuatu	2003	0.413	2.17708	3.01576	81.7745	17.6215	Middle
Vanuatu	2004	0.417	2.2111	3.08053	83.5959	17.699	Middle
Vanuatu	2005	0.42	2.2332	3.18283	86.7345	17.7563	Middle
Vanuatu	2006	0.425	2.24899	3.20306	87.2897	17.802	Middle
Vanuatu	2007	0.43	2.26754	3.23911	88.4951	17.8512	Middle
Vanuatu	2008	0.435	2.28556	3.25791	88.9852	17.9028	Middle
Vanuatu	2009	0.44	2.2997	3.24088	88.5029	17.9549	Middle
Vanuatu	2010	0.446	2.30644	3.22301	88.0368	18.0061	Middle
Vanuatu	2011	0.451	2.3002	3.22957	88.3265	18.0678	Middle
Vanuatu	2012	0.455	2.28226	3.18745	87.1877	18.1448	Middle
Vanuatu	2013	0.46	2.25952	3.13779	85.7872	18.2257	Middle
Vanuatu	2014	0.464	2.23898	3.09922	84.737	18.2993	Middle
Vanuatu	2015	0.468	2.22749	3.06602	83.8318	18.3542	Middle
Vanuatu	2016	0.473	2.22868	3.06041	83.7223	18.3999	Middle
Vanuatu	2017	0.477	2.23485	3.07371	84.1362	18.4344	Middle
Vanuatu	2018	0.481	2.24635	3.07214	83.9636	18.464	Middle
Vanuatu	2019	0.485	2.26778	3.08201	84.1431	18.5009	Middle
Armenia	1990	0.536	1.04064	1.07437	25.7876	12.5496	Middle
Armenia	1991	0.541	1.03259	1.12982	27.0838	12.5737	Middle
Armenia	1993	0.541	1.03145	1.26702	30.3063	12.6056	Middle
Armenia	1992	0.542	1.03565	1.36324	32.4231	12.6445	Middle
Armenia	1994	0.544	1.04426	1.31953	31.6028	12.6879	Middle
Armenia	1996	0.546	1.05597	1.27669	30.3542	12.7333	Middle
Armenia	1995	0.55	1.08647	1.27084	30.014	12.7935	Middle
Armenia	1998	0.554	1.14305	1.20093	28.1501	12.8756	Middle
Armenia	1997	0.559	1.21403	1.16757	27.0261	12.97	Middle
Armenia	1999	0.564	1.28728	1.16426	26.6039	13.0664	Middle
Armenia	2000	0.57	1.35017	1.17847	26.6315	13.1544	Middle
Armenia	2001	0.577	1.42135	1.28292	28.6097	13.2353	Middle
Armenia	2002	0.586	1.51956	1.42232	30.9893	13.3168	Middle
Armenia	2003	0.596	1.63439	1.60369	33.935	13.4015	Middle
Armenia	2004	0.606	1.75421	1.82234	37.7349	13.4902	High-middle
Armenia	2005	0.616	1.86692	2.10678	42.8523	13.5841	High-middle
Armenia	2006	0.626	2.00736	2.49297	49.6908	13.6959	High-middle
Armenia	2007	0.637	2.19437	2.60575	51.2753	13.8261	High-middle
Armenia	2008	0.647	2.39435	2.99867	58.3057	13.963	High-middle
Armenia	2009	0.652	2.5725	3.23961	62.2669	14.0925	High-middle
Armenia	2010	0.658	2.69438	3.39168	64.4476	14.2011	High-middle
Armenia	2011	0.662	2.78618	3.48265	66.1689	14.2969	High-middle
Armenia	2012	0.666	2.88636	3.47477	65.8265	14.3916	High-middle
Armenia	2013	0.67	2.98253	3.4567	65.1235	14.4817	High-middle
Armenia	2014	0.673	3.06163	3.46777	65.656	14.562	High-middle
Armenia	2015	0.676	3.1108	3.4737	66.255	14.6275	High-middle
Armenia	2016	0.679	3.07516	3.33526	63.5707	14.6905	High-middle
Armenia	2017	0.682	3.03187	3.25511	62.4622	14.7461	High-middle
Armenia	2018	0.686	3.07369	3.19655	61.7373	14.8079	High-middle
Armenia	2019	0.689	3.15678	3.13554	60.9294	14.8888	High-middle
Azerbaijan	1990	0.576	1.8921	2.36361	55.3064	13.8473	Middle
Azerbaijan	1991	0.578	1.89847	2.51959	59.1343	13.8577	Middle
Azerbaijan	1992	0.579	1.91842	2.74225	64.6011	13.8702	Middle
Azerbaijan	1993	0.578	1.94742	3.01035	69.6397	13.8846	Middle
Azerbaijan	1996	0.576	1.98382	3.31051	74.9414	13.8997	Middle
Azerbaijan	1995	0.573	2.02594	3.40974	77.2923	13.9145	Middle
Azerbaijan	1994	0.569	2.0919	3.50785	79.13	13.9346	Middle
Azerbaijan	1997	0.565	2.1937	3.63501	80.7684	13.9638	Middle
Azerbaijan	1998	0.561	2.31229	3.78251	82.5439	13.9983	Middle
Azerbaijan	1999	0.559	2.43104	3.90621	83.6682	14.0342	Middle
Azerbaijan	2000	0.559	2.53226	4.02757	84.7739	14.0679	Middle
Azerbaijan	2002	0.561	2.63192	4.11061	85.5944	14.1022	Middle
Azerbaijan	2003	0.564	2.74775	4.23606	87.1893	14.143	Middle
Azerbaijan	2001	0.569	2.8619	4.35337	88.9966	14.1901	Middle
Azerbaijan	2004	0.575	2.95653	4.41694	89.8238	14.2438	Middle
Azerbaijan	2005	0.583	3.01337	4.40049	89.3525	14.3046	Middle
Azerbaijan	2006	0.594	3.04794	4.33654	87.714	14.3964	Middle
Azerbaijan	2007	0.607	3.08671	4.283	86.8614	14.5292	High-middle
Azerbaijan	2008	0.619	3.12533	4.12845	83.939	14.6808	High-middle
Azerbaijan	2009	0.628	3.16066	4.01817	81.6202	14.8299	High-middle
Azerbaijan	2010	0.637	3.18629	3.93558	79.6821	14.9554	High-middle
Azerbaijan	2011	0.645	3.20378	3.88801	78.2699	15.0622	High-middle
Azerbaijan	2012	0.652	3.21844	3.87115	77.4507	15.1683	High-middle
Azerbaijan	2013	0.658	3.23364	3.89972	77.2476	15.2699	High-middle
Azerbaijan	2014	0.664	3.25249	3.97506	77.8306	15.3639	High-middle
Azerbaijan	2015	0.669	3.27785	4.0024	77.9641	15.4471	High-middle
Azerbaijan	2016	0.673	3.33028	4.06548	78.7501	15.5323	High-middle
Azerbaijan	2017	0.677	3.38625	4.10343	79.5156	15.6118	High-middle
Azerbaijan	2018	0.68	3.45429	3.97178	78.2201	15.6914	High-middle
Azerbaijan	2019	0.683	3.55982	3.91572	77.7815	15.7859	High-middle
Georgia	1990	0.654	1.55476	1.89972	50.1027	12.2095	High-middle
Georgia	1991	0.658	1.56363	1.91397	50.85	12.2329	High-middle
Georgia	1993	0.657	1.57594	1.91947	51.3488	12.2585	High-middle
Georgia	1992	0.654	1.59103	1.86816	49.8118	12.2852	High-middle
Georgia	1994	0.65	1.60813	1.87259	50.4746	12.3119	High-middle
Georgia	1995	0.644	1.62705	1.74996	47.4139	12.3375	High-middle
Georgia	1996	0.638	1.66051	1.67836	45.3337	12.3687	High-middle
Georgia	1997	0.633	1.7123	1.7403	46.2755	12.4092	High-middle
Georgia	1999	0.628	1.76866	1.85542	49.0187	12.4538	High-middle
Georgia	1998	0.625	1.81539	1.95477	51.2809	12.4975	High-middle
Georgia	2000	0.624	1.83777	1.9866	52.4003	12.5348	High-middle
Georgia	2002	0.626	1.82887	1.95823	52.4725	12.5759	High-middle
Georgia	2001	0.63	1.79897	1.98678	53.7878	12.6273	High-middle
Georgia	2003	0.636	1.76224	1.97909	53.3543	12.6801	High-middle
Georgia	2004	0.641	1.73205	1.99443	54.2641	12.7245	High-middle
Georgia	2005	0.646	1.72046	1.91407	52.8154	12.7506	High-middle
Georgia	2006	0.651	1.72157	1.85891	52.2642	12.7559	High-middle
Georgia	2008	0.656	1.72126	1.80641	52.05	12.7495	High-middle
Georgia	2007	0.66	1.72114	1.87066	54.7615	12.7401	High-middle
Georgia	2009	0.663	1.72311	1.94734	57.0118	12.7362	High-middle
Georgia	2010	0.665	1.72807	2.01199	57.8965	12.7458	High-middle
Georgia	2011	0.668	1.73867	2.04571	58.4173	12.7841	High-middle
Georgia	2012	0.672	1.7539	2.06154	59.1425	12.8506	High-middle
Georgia	2013	0.676	1.76999	2.09109	60.142	12.9307	High-middle
Georgia	2014	0.68	1.7834	2.08576	59.8243	13.0101	High-middle
Georgia	2015	0.684	1.79071	2.13893	61.1499	13.0742	High-middle
Georgia	2016	0.688	1.79224	2.22693	63.8357	13.1341	High-middle
Georgia	2017	0.693	1.7954	2.25859	64.815	13.189	High-middle
Georgia	2018	0.697	1.80284	2.25264	64.6019	13.2392	High-middle
Georgia	2019	0.702	1.81213	2.21198	63.2977	13.2964	High-middle
Kazakhstan	1990	0.602	1.30917	1.41482	35.5271	11.6075	High-middle
Kazakhstan	1991	0.606	1.43632	1.58108	39.9555	11.7032	High-middle
Kazakhstan	1992	0.611	1.55659	1.75544	44.831	11.7908	High-middle
Kazakhstan	1993	0.615	1.6596	1.96794	51.0246	11.8672	High-middle
Kazakhstan	1994	0.619	1.73555	2.13917	56.3815	11.9276	High-middle
Kazakhstan	1996	0.622	1.77403	2.30292	62.1332	11.9698	High-middle
Kazakhstan	1995	0.625	1.79821	2.38586	65.4902	12.0015	High-middle
Kazakhstan	1997	0.628	1.83531	2.40062	66.4595	12.031	High-middle
Kazakhstan	1999	0.63	1.88138	2.3784	66.2065	12.0575	High-middle
Kazakhstan	2000	0.632	1.93231	2.37717	66.716	12.0784	High-middle
Kazakhstan	1998	0.635	1.98364	2.4429	69.9467	12.0931	High-middle
Kazakhstan	2001	0.639	2.02753	2.53548	73.9622	12.0951	High-middle
Kazakhstan	2003	0.644	2.06463	2.64403	78.0999	12.0847	High-middle
Kazakhstan	2002	0.649	2.10363	2.80122	83.7504	12.0712	High-middle
Kazakhstan	2004	0.655	2.15334	2.90695	88.4976	12.0626	High-middle
Kazakhstan	2005	0.661	2.2224	3.03273	93.5659	12.0693	High-middle
Kazakhstan	2006	0.667	2.34348	3.17898	98.7007	12.0992	High-middle
Kazakhstan	2007	0.674	2.52289	3.36956	104.451	12.148	High-middle
Kazakhstan	2008	0.679	2.73006	3.51947	107.099	12.2077	High-middle
Kazakhstan	2009	0.683	2.93405	3.69639	110.212	12.2691	High-middle
Kazakhstan	2010	0.688	3.10427	4.01202	117.67	12.3245	High-middle
Kazakhstan	2011	0.692	3.25017	4.32161	123.477	12.382	High-middle
Kazakhstan	2012	0.696	3.40021	4.56189	126.766	12.4512	High-middle
Kazakhstan	2013	0.7	3.55274	4.36266	119.459	12.524	High-middle
Kazakhstan	2014	0.704	3.70595	4.23819	114.548	12.5931	High-middle
Kazakhstan	2015	0.708	3.85778	4.12416	110.131	12.6516	High-middle
Kazakhstan	2016	0.712	4.03326	4.0209	106.072	12.7178	High-middle
Kazakhstan	2017	0.716	4.1584	3.94072	102.912	12.7854	High-middle
Kazakhstan	2018	0.72	4.20591	3.79037	99.9624	12.8534	High-middle
Kazakhstan	2019	0.723	4.22891	3.67442	97.8218	12.9373	High-middle
Kyrgyzstan	1990	0.532	1.88548	2.23189	63.5197	13.6482	Middle
Kyrgyzstan	1991	0.537	1.8998	2.31665	66.4382	13.6416	Middle
Kyrgyzstan	1993	0.541	1.9212	2.39746	68.6144	13.6422	Middle
Kyrgyzstan	1992	0.543	1.94694	2.59992	75.1091	13.65	Middle
Kyrgyzstan	1996	0.542	1.97704	2.87871	84.3804	13.6648	Middle
Kyrgyzstan	1994	0.541	2.00891	3.03451	89.6989	13.6871	Middle
Kyrgyzstan	1995	0.539	2.06031	2.99708	88.5554	13.7276	Middle
Kyrgyzstan	1997	0.537	2.14048	3.0338	89.0671	13.7875	Middle
Kyrgyzstan	1998	0.536	2.23178	3.05378	89.0878	13.8536	Middle
Kyrgyzstan	1999	0.534	2.31616	3.06854	89.1146	13.9133	Middle
Kyrgyzstan	2000	0.534	2.37596	3.27503	93.7653	13.9531	Middle
Kyrgyzstan	2001	0.535	2.41047	3.37604	96.108	13.9763	Middle
Kyrgyzstan	2002	0.537	2.43621	3.50906	100.475	13.9961	Middle
Kyrgyzstan	2004	0.54	2.45828	3.63194	105.472	14.0141	Middle
Kyrgyzstan	2003	0.544	2.48116	3.6456	106.964	14.0321	Middle
Kyrgyzstan	2005	0.546	2.51039	3.7325	110.436	14.0515	Middle
Kyrgyzstan	2006	0.549	2.56057	3.92299	116.962	14.0782	Middle
Kyrgyzstan	2007	0.552	2.63284	3.94933	118.287	14.1146	Middle
Kyrgyzstan	2008	0.555	2.71306	3.91619	117.185	14.1564	Middle
Kyrgyzstan	2009	0.558	2.787	3.76844	112.774	14.1994	Middle
Kyrgyzstan	2010	0.56	2.84097	3.75054	112.732	14.2393	Middle
Kyrgyzstan	2011	0.563	2.88755	3.77099	113.556	14.2798	Middle
Kyrgyzstan	2012	0.565	2.94218	3.74084	112.802	14.3261	Middle
Kyrgyzstan	2013	0.569	2.99467	3.70319	111.868	14.3753	Middle
Kyrgyzstan	2014	0.574	3.03465	3.62326	108.822	14.425	Middle
Kyrgyzstan	2015	0.578	3.0519	3.58692	106.156	14.4727	Middle
Kyrgyzstan	2016	0.583	2.9828	3.37761	98.8828	14.5394	Middle
Kyrgyzstan	2019	0.588	2.90896	3.33095	97.4033	14.6082	Middle
Kyrgyzstan	2017	0.592	2.92035	3.27599	96.7936	14.6672	Middle
Kyrgyzstan	2018	0.596	2.97614	3.25894	96.602	14.734	Middle
Mongolia	1990	0.465	6.03883	8.6757	211.395	11.9698	Middle
Mongolia	1991	0.47	6.07134	8.77105	214.191	12.015	Middle
Mongolia	1992	0.475	6.12332	8.83122	216.347	12.0502	Middle
Mongolia	1993	0.48	6.1884	8.79551	217.929	12.0757	Middle
Mongolia	1994	0.484	6.26171	8.86151	219.607	12.0922	Middle
Mongolia	1996	0.49	6.33847	9.17652	226.069	12.1006	Middle
Mongolia	1995	0.495	6.46651	9.43323	230.629	12.0952	Middle
Mongolia	1997	0.501	6.68525	9.6232	234.578	12.0745	Middle
Mongolia	1998	0.506	6.97201	9.87069	239.046	12.0444	Middle
Mongolia	1999	0.512	7.30786	10.3074	246.185	12.0112	Middle
Mongolia	2000	0.517	7.67026	11.0841	259.524	11.981	Middle
Mongolia	2001	0.523	8.19155	11.987	277.045	11.9438	Middle
Mongolia	2003	0.528	8.92744	12.9643	294.445	11.8951	Middle
Mongolia	2002	0.534	9.74977	14.0107	312.179	11.847	Middle
Mongolia	2005	0.539	10.5311	14.8479	326.233	11.8123	Middle
Mongolia	2004	0.545	11.1369	15.6044	337.171	11.8035	Middle
Mongolia	2006	0.55	11.632	16.204	343.488	11.8231	Middle
Mongolia	2007	0.555	12.1345	16.4765	345.54	11.8609	Middle
Mongolia	2008	0.56	12.5822	16.7277	346.823	11.909	Middle
Mongolia	2009	0.563	12.9178	17.102	351.626	11.9597	Middle
Mongolia	2010	0.566	13.0805	17.2459	354.193	12.0051	Middle
Mongolia	2011	0.57	13.0909	16.8825	347.173	12.0498	Middle
Mongolia	2012	0.575	13.0296	16.6374	339.07	12.1022	Middle
Mongolia	2013	0.579	12.926	16.3003	330.82	12.1589	Middle
Mongolia	2014	0.584	12.8155	15.9454	322.996	12.2165	Middle
Mongolia	2015	0.588	12.7292	15.7277	318.128	12.2717	Middle
Mongolia	2016	0.592	12.5937	15.691	317.237	12.3393	Middle
Mongolia	2017	0.597	12.4748	15.5356	314.387	12.4063	Middle
Mongolia	2018	0.601	12.5061	15.3524	311.399	12.4677	High-middle
Mongolia	2019	0.606	12.6525	15.31	311.455	12.5383	High-middle
Tajikistan	1990	0.468	1.49192	1.92772	56.1486	11.252	Middle
Tajikistan	1991	0.473	1.50081	1.97545	57.8961	11.2804	Middle
Tajikistan	1993	0.474	1.51821	2.09109	61.6551	11.3033	Middle
Tajikistan	1992	0.474	1.54042	2.18681	64.0817	11.3208	Middle
Tajikistan	1994	0.472	1.56653	2.34598	69.4022	11.3334	Middle
Tajikistan	1995	0.468	1.59481	2.31225	70.0382	11.3409	Middle
Tajikistan	1996	0.462	1.63258	2.30802	70.2634	11.3415	Middle
Tajikistan	1997	0.457	1.68777	2.38694	70.3343	11.3358	Middle
Tajikistan	1998	0.451	1.75197	2.53221	71.7452	11.3289	Middle
Tajikistan	1999	0.445	1.81748	2.61909	72.5725	11.3249	Middle
Tajikistan	2000	0.441	1.87699	2.74031	74.1046	11.3277	Middle
Tajikistan	2002	0.44	1.93513	2.81318	74.6103	11.3444	Middle
Tajikistan	2001	0.443	2.00341	2.85983	74.4679	11.3739	Middle
Tajikistan	2003	0.448	2.07761	2.91177	74.3418	11.4085	Middle
Tajikistan	2004	0.456	2.15229	2.99809	75.7177	11.4401	Middle
Tajikistan	2005	0.463	2.2238	3.05392	77.0105	11.4611	Middle
Tajikistan	2006	0.47	2.29631	2.98377	75.8119	11.4709	Middle
Tajikistan	2008	0.477	2.37764	2.94691	75.499	11.4775	Middle
Tajikistan	2007	0.483	2.46645	2.93698	75.4324	11.4842	Middle
Tajikistan	2009	0.489	2.56144	2.92896	75.3484	11.4948	Middle
Tajikistan	2010	0.495	2.66184	2.98986	76.459	11.5132	Middle
Tajikistan	2011	0.5	2.7952	3.06903	78.2923	11.561	Middle
Tajikistan	2012	0.505	2.96909	3.19845	81.3436	11.6454	Middle
Tajikistan	2013	0.511	3.15479	3.30593	84.2984	11.7455	Middle
Tajikistan	2014	0.516	3.3244	3.48301	88.4428	11.8412	Middle
Tajikistan	2015	0.521	3.44889	3.61384	91.0272	11.9126	Middle
Tajikistan	2016	0.526	3.54392	3.72798	93.4653	11.9669	Middle
Tajikistan	2017	0.531	3.60976	3.67493	92.4553	12.0118	Middle
Tajikistan	2018	0.535	3.6573	3.56022	90.5922	12.052	Middle
Tajikistan	2019	0.539	3.70882	3.49947	89.5004	12.0976	Middle
Turkmenistan	1990	0.548	2.19657	2.81019	77.0154	12.476	Middle
Turkmenistan	1991	0.551	2.17851	2.89516	79.3947	12.4873	Middle
Turkmenistan	1992	0.554	2.16924	2.90405	79.7058	12.5062	Middle
Turkmenistan	1993	0.557	2.16724	3.16782	88.2903	12.5313	Middle
Turkmenistan	1994	0.557	2.17096	3.30541	92.8531	12.561	Middle
Turkmenistan	1996	0.558	2.17868	3.32132	93.3172	12.5934	Middle
Turkmenistan	1995	0.558	2.20831	3.45963	98.2738	12.6472	Middle
Turkmenistan	1997	0.557	2.26555	3.47959	100.063	12.731	Middle
Turkmenistan	1999	0.556	2.33552	3.36191	97.9236	12.8273	Middle
Turkmenistan	1998	0.557	2.40283	3.27309	95.243	12.9185	Middle
Turkmenistan	2000	0.561	2.45276	3.15785	91.5878	12.987	Middle
Turkmenistan	2001	0.565	2.48482	3.19962	93.2036	13.0332	Middle
Turkmenistan	2002	0.57	2.50487	3.32983	98.1756	13.0729	Middle
Turkmenistan	2003	0.576	2.51826	3.46348	102.136	13.1119	Middle
Turkmenistan	2004	0.582	2.53025	3.68182	109.676	13.1559	Middle
Turkmenistan	2005	0.588	2.54618	3.97186	119.514	13.2106	Middle
Turkmenistan	2006	0.595	2.56925	4.03829	122.412	13.2982	Middle
Turkmenistan	2007	0.601	2.59731	4.01462	122.828	13.4259	High-middle
Turkmenistan	2008	0.606	2.63245	3.94864	122.109	13.5774	High-middle
Turkmenistan	2009	0.611	2.67668	3.61659	112.386	13.7366	High-middle
Turkmenistan	2010	0.616	2.73186	3.51091	109.765	13.8875	High-middle
Turkmenistan	2011	0.622	2.81258	3.67342	116.081	14.042	High-middle
Turkmenistan	2012	0.628	2.92152	3.87246	124.11	14.2121	High-middle
Turkmenistan	2013	0.635	3.03772	4.1744	135.571	14.3836	High-middle
Turkmenistan	2014	0.642	3.13983	4.46136	146.57	14.5421	High-middle
Turkmenistan	2015	0.648	3.20616	4.58811	150.693	14.6731	High-middle
Turkmenistan	2016	0.654	3.20484	4.51445	147.397	14.7799	High-middle
Turkmenistan	2017	0.66	3.18614	4.45524	145.036	14.8771	High-middle
Turkmenistan	2018	0.666	3.20717	4.4372	143.074	14.9867	High-middle
Turkmenistan	2019	0.67	3.25879	4.38792	140.922	15.1137	High-middle
Uzbekistan	1990	0.49	2.1916	2.30592	65.6449	12.3696	Middle
Uzbekistan	1991	0.492	2.23209	2.49174	70.8907	12.3819	Middle
Uzbekistan	1992	0.494	2.28449	2.74589	77.9846	12.398	Middle
Uzbekistan	1993	0.496	2.34616	3.1302	88.9131	12.4168	Middle
Uzbekistan	1996	0.498	2.41437	3.47062	99.1158	12.4372	Middle
Uzbekistan	1995	0.501	2.48973	3.72461	107.005	12.4573	Middle
Uzbekistan	1994	0.505	2.59276	3.96127	114.046	12.4825	Middle
Uzbekistan	1997	0.51	2.72972	4.01907	114.946	12.517	Middle
Uzbekistan	1998	0.515	2.87627	4.0633	115.084	12.5582	Middle
Uzbekistan	1999	0.52	3.00771	4.11002	115.671	12.6034	Middle
Uzbekistan	2001	0.525	3.10552	4.30293	120.591	12.6497	Middle
Uzbekistan	2000	0.531	3.18523	4.44795	123.171	12.7064	Middle
Uzbekistan	2002	0.536	3.27511	4.63708	126.641	12.7822	Middle
Uzbekistan	2003	0.541	3.36944	4.83565	130.467	12.8728	Middle
Uzbekistan	2004	0.546	3.462	5.1409	138.134	12.9741	Middle
Uzbekistan	2005	0.551	3.54841	5.40314	145.543	13.0823	Middle
Uzbekistan	2006	0.556	3.65547	5.18024	139.511	13.216	Middle
Uzbekistan	2007	0.561	3.79687	5.08428	137.892	13.3836	Middle
Uzbekistan	2008	0.567	3.94881	5.06202	136.172	13.5659	Middle
Uzbekistan	2009	0.572	4.08736	5.01582	134.329	13.7435	Middle
Uzbekistan	2010	0.578	4.18532	5.00931	133.782	13.8975	Middle
Uzbekistan	2011	0.584	4.26086	5.08492	136.09	14.032	Middle
Uzbekistan	2012	0.59	4.3433	5.1913	139.556	14.1631	Middle
Uzbekistan	2013	0.597	4.42271	5.22508	140.622	14.2894	Middle
Uzbekistan	2014	0.603	4.48902	5.29868	142.975	14.4095	High-middle
Uzbekistan	2016	0.609	4.53205	5.35339	144.401	14.5226	High-middle
Uzbekistan	2015	0.616	4.50795	5.28297	143.751	14.6385	High-middle
Uzbekistan	2017	0.622	4.47155	5.2449	142.879	14.7408	High-middle
Uzbekistan	2018	0.627	4.49762	5.18797	141.834	14.8281	High-middle
Uzbekistan	2019	0.631	4.56333	5.09646	140.595	14.9159	High-middle
Albania	1990	0.54	1.85957	1.81268	38.7255	15.5021	Middle
Albania	1991	0.537	1.85732	1.81232	38.8355	15.4573	Middle
Albania	1992	0.534	1.85317	1.75513	37.471	15.426	Middle
Albania	1993	0.533	1.84752	1.7164	36.3391	15.4066	Middle
Albania	1994	0.535	1.8408	1.60447	33.8115	15.3975	Middle
Albania	1996	0.538	1.83339	1.64556	34.5709	15.3969	Middle
Albania	1995	0.544	1.81927	1.67283	34.9691	15.4196	Middle
Albania	1997	0.549	1.79592	1.66181	34.757	15.4756	Middle
Albania	1998	0.555	1.76971	1.61439	33.7393	15.5471	Middle
Albania	2000	0.561	1.74729	1.58528	33.0947	15.6121	Middle
Albania	1999	0.569	1.73475	1.53371	31.9234	15.6648	Middle
Albania	2001	0.577	1.71939	1.44403	30.0395	15.7116	Middle
Albania	2003	0.585	1.68896	1.43183	29.8129	15.7598	Middle
Albania	2002	0.593	1.64996	1.44883	30.2104	15.809	Middle
Albania	2005	0.601	1.60892	1.38941	29.2062	15.8584	High-middle
Albania	2004	0.608	1.57239	1.29354	27.4512	15.9076	High-middle
Albania	2006	0.615	1.53623	1.18895	25.3368	15.9612	High-middle
Albania	2007	0.621	1.49651	1.11426	23.822	16.0221	High-middle
Albania	2008	0.627	1.45998	1.08868	23.4517	16.088	High-middle
Albania	2009	0.631	1.43343	1.05974	22.9495	16.1567	High-middle
Albania	2010	0.636	1.4236	1.05752	22.9365	16.2261	High-middle
Albania	2011	0.64	1.428	1.06886	23.196	16.3098	High-middle
Albania	2012	0.645	1.43799	1.07452	23.3318	16.4133	High-middle
Albania	2013	0.651	1.45114	1.083	23.5222	16.5222	High-middle
Albania	2014	0.658	1.46505	1.09985	23.8612	16.623	High-middle
Albania	2015	0.664	1.47736	1.12425	24.3753	16.7024	High-middle
Albania	2016	0.669	1.49295	1.13244	24.5498	16.7729	High-middle
Albania	2017	0.674	1.50851	1.14183	24.7435	16.8335	High-middle
Albania	2018	0.678	1.52002	1.14555	24.8074	16.8929	High-middle
Albania	2019	0.681	1.53174	1.14988	24.8546	16.9667	High-middle
Bosnia and Herzegovina	1990	0.533	1.40638	1.33128	33.57	16.2126	Middle
Bosnia and Herzegovina	1991	0.534	1.39113	1.3869	35.0586	16.2296	Middle
Bosnia and Herzegovina	1992	0.532	1.3772	1.38852	35.0699	16.2573	Middle
Bosnia and Herzegovina	1993	0.529	1.36583	1.3846	35.0542	16.2955	Middle
Bosnia and Herzegovina	1994	0.527	1.35819	1.38438	34.9489	16.3416	Middle
Bosnia and Herzegovina	1995	0.528	1.35524	1.37434	34.6601	16.3919	Middle
Bosnia and Herzegovina	1996	0.54	1.35436	1.33856	33.5474	16.4862	Middle
Bosnia and Herzegovina	1999	0.558	1.35243	1.31839	32.5903	16.6416	Middle
Bosnia and Herzegovina	1997	0.576	1.35072	1.24783	30.8025	16.8245	Middle
Bosnia and Herzegovina	1998	0.591	1.35039	1.21014	30.0119	17.0089	Middle
Bosnia and Herzegovina	2000	0.604	1.35334	1.21734	30.0888	17.1752	High-middle
Bosnia and Herzegovina	2002	0.616	1.36889	1.26794	30.4659	17.3402	High-middle
Bosnia and Herzegovina	2001	0.626	1.39978	1.32749	31.0119	17.5229	High-middle
Bosnia and Herzegovina	2003	0.636	1.43815	1.36877	31.3103	17.7033	High-middle
Bosnia and Herzegovina	2004	0.644	1.47572	1.38255	31.2951	17.8609	High-middle
Bosnia and Herzegovina	2005	0.651	1.50414	1.41198	31.8785	17.9796	High-middle
Bosnia and Herzegovina	2006	0.658	1.52977	1.41801	31.8827	18.0714	High-middle
Bosnia and Herzegovina	2007	0.665	1.55989	1.47765	33.3363	18.1558	High-middle
Bosnia and Herzegovina	2008	0.671	1.58927	1.45231	32.6418	18.2312	High-middle
Bosnia and Herzegovina	2009	0.677	1.6125	1.4589	32.9613	18.3	High-middle
Bosnia and Herzegovina	2010	0.682	1.62461	1.4627	33.0775	18.3628	High-middle
Bosnia and Herzegovina	2011	0.686	1.6288	1.47525	33.161	18.427	High-middle
Bosnia and Herzegovina	2012	0.691	1.63167	1.4659	32.9397	18.4961	High-middle
Bosnia and Herzegovina	2013	0.695	1.63292	1.47338	33.2269	18.5633	High-middle
Bosnia and Herzegovina	2014	0.698	1.63235	1.48064	33.357	18.623	High-middle
Bosnia and Herzegovina	2015	0.702	1.62997	1.50176	33.7794	18.6699	High-middle
Bosnia and Herzegovina	2016	0.706	1.61861	1.48576	33.3484	18.7198	High-middle
Bosnia and Herzegovina	2017	0.71	1.60688	1.47547	33.1204	18.7631	High-middle
Bosnia and Herzegovina	2018	0.714	1.60489	1.47241	33.0937	18.8054	High-middle
Bosnia and Herzegovina	2019	0.718	1.60758	1.46501	32.9375	18.8639	High-middle
Bulgaria	1990	0.631	1.29065	1.30653	34.4835	10.7569	High-middle
Bulgaria	1991	0.641	1.26697	1.28053	34.002	10.7852	High-middle
Bulgaria	1992	0.648	1.24525	1.3098	35.1564	10.809	High-middle
Bulgaria	1993	0.656	1.22703	1.32662	35.7391	10.8262	High-middle
Bulgaria	1994	0.666	1.21372	1.36724	37.1947	10.8347	High-middle
Bulgaria	1996	0.671	1.20691	1.36857	37.4384	10.8331	High-middle
Bulgaria	1995	0.676	1.20148	1.35271	36.95	10.8203	High-middle
Bulgaria	1997	0.681	1.19399	1.36875	37.4918	10.7994	High-middle
Bulgaria	1999	0.677	1.18765	1.32766	36.3701	10.7755	High-middle
Bulgaria	2000	0.675	1.18583	1.26943	34.5793	10.7544	High-middle
Bulgaria	1998	0.68	1.19202	1.26722	34.4767	10.7417	High-middle
Bulgaria	2001	0.688	1.22183	1.28147	34.9082	10.7326	High-middle
Bulgaria	2002	0.693	1.27733	1.33036	36.2133	10.7204	High-middle
Bulgaria	2003	0.697	1.34155	1.40488	38.4835	10.7082	High-middle
Bulgaria	2004	0.701	1.39775	1.50721	41.4588	10.6991	High-middle
Bulgaria	2005	0.706	1.4291	1.58871	44.0357	10.6961	High-middle
Bulgaria	2006	0.71	1.439	1.627	45.2214	10.7034	High-middle
Bulgaria	2007	0.715	1.443	1.63797	45.5993	10.7203	High-middle
Bulgaria	2008	0.718	1.44285	1.62965	45.549	10.7438	High-middle
Bulgaria	2009	0.724	1.44035	1.6111	45.295	10.7703	High-middle
Bulgaria	2010	0.733	1.43711	1.58279	44.7816	10.7958	High-middle
Bulgaria	2011	0.737	1.42508	1.55898	44.2024	10.8236	High-middle
Bulgaria	2012	0.74	1.40068	1.5197	43.1046	10.8561	High-middle
Bulgaria	2013	0.743	1.37259	1.47805	42.358	10.8903	High-middle
Bulgaria	2014	0.746	1.34982	1.52729	44.2	10.9239	High-middle
Bulgaria	2015	0.75	1.34118	1.52138	43.9711	10.9545	High-middle
Bulgaria	2016	0.752	1.35138	1.53426	44.3189	10.9959	High-middle
Bulgaria	2018	0.755	1.36518	1.54276	44.5234	11.0415	High-middle
Bulgaria	2017	0.76	1.37449	1.55697	44.7785	11.0924	High-middle
Bulgaria	2019	0.764	1.38355	1.56479	44.9286	11.1598	High-middle
Croatia	1991	0.68	1.6535	1.68154	46.3011	11.2983	High-middle
Croatia	1990	0.688	1.66381	1.66593	45.6977	11.3641	High-middle
Croatia	1993	0.692	1.67024	1.65735	45.2216	11.4285	High-middle
Croatia	1992	0.692	1.67308	1.62763	44.3564	11.4895	High-middle
Croatia	1996	0.692	1.67266	1.59168	43.4589	11.5451	High-middle
Croatia	1995	0.691	1.66915	1.5338	42.0478	11.5936	High-middle
Croatia	1997	0.691	1.65861	1.51286	41.5174	11.6415	High-middle
Croatia	1994	0.697	1.63982	1.51287	41.5263	11.6955	High-middle
Croatia	2000	0.703	1.61779	1.49817	40.7837	11.7527	High-middle
Croatia	1998	0.707	1.59741	1.49304	40.262	11.8108	High-middle
Croatia	1999	0.713	1.58341	1.45728	38.9249	11.8673	High-middle
Croatia	2001	0.719	1.57399	1.43339	38.1501	11.9294	High-middle
Croatia	2002	0.725	1.56556	1.41888	37.4232	12.001	High-middle
Croatia	2004	0.73	1.56071	1.41661	36.9345	12.0736	High-middle
Croatia	2003	0.734	1.56186	1.35598	34.9148	12.1388	High-middle
Croatia	2005	0.739	1.57155	1.35303	34.8648	12.1881	High-middle
Croatia	2008	0.745	1.60558	1.35336	34.6676	12.2257	High-middle
Croatia	2006	0.748	1.66523	1.44436	37.0505	12.262	High-middle
Croatia	2007	0.753	1.73169	1.52413	39.2586	12.2964	High-middle
Croatia	2009	0.758	1.78604	1.51684	38.6489	12.3287	High-middle
Croatia	2010	0.763	1.80957	1.50848	38.0806	12.359	High-middle
Croatia	2011	0.767	1.80177	1.43206	36.0593	12.3935	High-middle
Croatia	2012	0.77	1.77874	1.39171	34.9336	12.4345	High-middle
Croatia	2013	0.774	1.74681	1.30748	32.6205	12.4755	High-middle
Croatia	2014	0.777	1.71221	1.29569	32.143	12.5102	High-middle
Croatia	2015	0.781	1.6814	1.31776	32.5703	12.532	High-middle
Croatia	2016	0.784	1.6371	1.23408	30.3047	12.5388	High-middle
Croatia	2018	0.788	1.59362	1.22791	30.188	12.544	High-middle
Croatia	2017	0.791	1.57057	1.21839	30.0549	12.5705	High-middle
Croatia	2019	0.794	1.55538	1.22082	30.1657	12.6193	High-middle
Czechia	1990	0.688	0.972886	1.10124	29.912	9.99366	High-middle
Czechia	1991	0.696	0.980163	1.06496	28.9445	10.068	High-middle
Czechia	1992	0.705	0.98526	1.03783	28.2224	10.1367	High-middle
Czechia	1993	0.718	0.98827	0.995574	26.8808	10.197	High-middle
Czechia	1994	0.736	0.989354	0.981615	26.5269	10.2464	High-middle
Czechia	1996	0.748	0.988633	0.994986	27.0016	10.2824	High-middle
Czechia	1995	0.755	0.983307	0.968927	26.3134	10.3079	High-middle
Czechia	1997	0.76	0.972922	0.984608	26.8877	10.3283	High-middle
Czechia	2000	0.765	0.961096	0.962651	26.2164	10.3458	High-middle
Czechia	1998	0.771	0.951458	0.96081	26.1822	10.3621	High-middle
Czechia	2001	0.776	0.947631	0.970035	26.5874	10.3793	High-middle
Czechia	1999	0.782	0.950861	0.977867	26.9831	10.398	High-middle
Czechia	2003	0.786	0.958068	0.975578	26.692	10.4174	High-middle
Czechia	2002	0.79	0.966515	1.00815	27.5673	10.4382	High-middle
Czechia	2004	0.794	0.973417	0.97741	26.6803	10.4608	High-middle
Czechia	2005	0.798	0.976056	0.982959	26.9165	10.486	High-middle
Czechia	2006	0.801	0.971794	0.960596	26.26	10.5243	High
Czechia	2007	0.804	0.962183	0.961874	26.3087	10.5782	High
Czechia	2008	0.807	0.950771	0.96215	26.3889	10.6374	High
Czechia	2009	0.81	0.941098	0.939498	25.7189	10.6916	High
Czechia	2010	0.813	0.936759	0.919127	25.1318	10.7306	High
Czechia	2011	0.816	0.943095	0.914823	25.1291	10.7567	High
Czechia	2012	0.818	0.959609	0.932611	25.6453	10.7795	High
Czechia	2013	0.819	0.98108	0.961784	26.4661	10.8004	High
Czechia	2014	0.82	1.00227	0.972774	26.7351	10.8209	High
Czechia	2015	0.82	1.01795	0.99337	27.2555	10.8425	High
Czechia	2016	0.82	1.02756	0.988642	27.1092	10.8807	High
Czechia	2017	0.822	1.02986	0.988585	27.0656	10.923	High
Czechia	2018	0.825	1.01543	0.987969	26.9857	10.9669	High
Czechia	2019	0.828	0.983563	0.979458	26.7702	11.0245	High
Hungary	1990	0.659	2.08187	2.43787	76.3919	10.667	High-middle
Hungary	1991	0.663	2.09108	2.55542	80.9229	10.7665	High-middle
Hungary	1992	0.671	2.09019	2.81871	90.8822	10.8614	High-middle
Hungary	1993	0.678	2.0813	2.96734	96.9231	10.9497	High-middle
Hungary	1994	0.685	2.06621	2.95481	97.12	11.0287	High-middle
Hungary	1995	0.693	2.04696	2.88174	94.7223	11.0963	High-middle
Hungary	1996	0.7	2.00957	2.57513	84.4562	11.1598	High-middle
Hungary	1997	0.707	1.94781	2.4735	80.9559	11.2252	High-middle
Hungary	1998	0.713	1.87532	2.45646	80.3731	11.2879	High-middle
Hungary	1999	0.718	1.80573	2.39291	77.8447	11.3431	High-middle
Hungary	2000	0.724	1.75261	2.21634	71.1187	11.3865	High-middle
Hungary	2001	0.73	1.71906	2.11917	66.8613	11.4224	High-middle
Hungary	2002	0.735	1.69486	2.08128	64.9534	11.4568	High-middle
Hungary	2003	0.741	1.6738	2.0765	64.0659	11.489	High-middle
Hungary	2004	0.746	1.64974	2.0076	61.1983	11.518	High-middle
Hungary	2005	0.751	1.61651	1.98394	60.0222	11.5427	High-middle
Hungary	2006	0.756	1.57652	1.91633	57.4409	11.565	High-middle
Hungary	2008	0.76	1.53641	1.90521	56.5983	11.5877	High-middle
Hungary	2007	0.763	1.49659	1.79066	52.3975	11.611	High-middle
Hungary	2009	0.768	1.45743	1.72473	49.9443	11.6353	High-middle
Hungary	2010	0.772	1.41937	1.59961	45.7865	11.6609	High-middle
Hungary	2011	0.773	1.37298	1.47994	41.993	11.6943	High-middle
Hungary	2012	0.774	1.31425	1.36756	38.5956	11.7372	High-middle
Hungary	2013	0.774	1.25162	1.25558	35.0993	11.7825	High-middle
Hungary	2014	0.775	1.19356	1.2125	33.7196	11.8231	High-middle
Hungary	2015	0.778	1.14855	1.1985	33.2145	11.8519	High-middle
Hungary	2016	0.781	1.10637	1.14147	31.4505	11.8782	High-middle
Hungary	2017	0.784	1.07997	1.14342	31.4134	11.9055	High-middle
Hungary	2018	0.788	1.07803	1.16573	32.0822	11.9423	High-middle
Hungary	2019	0.791	1.08267	1.15225	31.9709	11.9961	High-middle
North Macedonia	1990	0.618	1.20624	1.17411	28.478	11.7369	High-middle
North Macedonia	1991	0.62	1.22474	1.16942	28.5565	11.7706	High-middle
North Macedonia	1992	0.623	1.24274	1.20993	29.6017	11.803	High-middle
North Macedonia	1993	0.625	1.25949	1.23346	30.2186	11.8321	High-middle
North Macedonia	1994	0.627	1.27386	1.24292	30.4651	11.8581	High-middle
North Macedonia	1996	0.631	1.28495	1.25734	30.8248	11.8815	High-middle
North Macedonia	1995	0.635	1.29581	1.274	31.1174	11.9044	High-middle
North Macedonia	1997	0.64	1.30884	1.28787	31.3147	11.9374	High-middle
North Macedonia	1998	0.646	1.32171	1.28974	31.2921	11.9728	High-middle
North Macedonia	1999	0.651	1.33246	1.28603	31.0509	11.9901	High-middle
North Macedonia	2000	0.656	1.33898	1.29071	30.9189	12.0056	High-middle
North Macedonia	2001	0.662	1.3403	1.30553	31.0248	12.0404	High-middle
North Macedonia	2002	0.668	1.33785	1.31892	31.1443	12.0847	High-middle
North Macedonia	2003	0.674	1.33412	1.30885	30.7554	12.1319	High-middle
North Macedonia	2004	0.679	1.33198	1.26112	29.4802	12.1815	High-middle
North Macedonia	2005	0.684	1.33383	1.27422	29.5956	12.2317	High-middle
North Macedonia	2006	0.689	1.34474	1.32003	30.5742	12.2948	High-middle
North Macedonia	2007	0.694	1.36427	1.36075	31.3009	12.3768	High-middle
North Macedonia	2008	0.7	1.38756	1.36203	31.0496	12.4652	High-middle
North Macedonia	2009	0.704	1.40976	1.36964	31.1299	12.5473	High-middle
North Macedonia	2010	0.709	1.42627	1.36462	30.9062	12.6112	High-middle
North Macedonia	2011	0.713	1.44079	1.34741	30.4975	12.6625	High-middle
North Macedonia	2012	0.717	1.45876	1.36342	30.9742	12.7143	High-middle
North Macedonia	2013	0.722	1.47786	1.36243	30.9766	12.763	High-middle
North Macedonia	2014	0.726	1.49577	1.38846	31.6118	12.8059	High-middle
North Macedonia	2015	0.73	1.50984	1.42259	32.3438	12.8416	High-middle
North Macedonia	2016	0.734	1.52772	1.44929	32.9418	12.8752	High-middle
North Macedonia	2017	0.738	1.54125	1.46262	33.2377	12.9061	High-middle
North Macedonia	2018	0.741	1.53919	1.44927	33.0266	12.9457	High-middle
North Macedonia	2019	0.744	1.52838	1.43696	32.8237	13.002	High-middle
Montenegro	1991	0.701	0.736742	0.705016	17.8799	11.9252	High-middle
Montenegro	1990	0.701	0.745135	0.699029	17.718	11.9261	High-middle
Montenegro	1993	0.699	0.753354	0.708426	17.9267	11.9278	High-middle
Montenegro	1994	0.695	0.761076	0.732323	18.4201	11.9296	High-middle
Montenegro	1995	0.69	0.767936	0.758268	18.9798	11.9315	High-middle
Montenegro	1992	0.687	0.773421	0.771544	19.2783	11.9338	High-middle
Montenegro	1996	0.686	0.779013	0.788395	19.6388	11.9368	High-middle
Montenegro	1998	0.687	0.785639	0.810417	20.1778	11.941	High-middle
Montenegro	1997	0.69	0.792388	0.811131	20.3603	11.9459	High-middle
Montenegro	2000	0.692	0.798219	0.806626	20.4235	11.9514	High-middle
Montenegro	1999	0.696	0.801908	0.810614	20.4997	11.9577	High-middle
Montenegro	2001	0.701	0.805352	0.811235	20.4956	11.9674	High-middle
Montenegro	2002	0.706	0.810081	0.818584	20.6139	11.9833	High-middle
Montenegro	2004	0.712	0.814892	0.824711	20.7682	12.0035	High-middle
Montenegro	2005	0.717	0.818661	0.828504	20.8299	12.0265	High-middle
Montenegro	2003	0.723	0.819946	0.837598	20.9005	12.0508	High-middle
Montenegro	2006	0.729	0.818578	0.821742	20.4618	12.0867	High-middle
Montenegro	2008	0.736	0.815639	0.821229	20.2267	12.1405	High-middle
Montenegro	2007	0.743	0.81201	0.820143	20.032	12.204	High-middle
Montenegro	2009	0.749	0.808817	0.81758	19.9031	12.2683	High-middle
Montenegro	2010	0.754	0.807035	0.810819	19.6495	12.3252	High-middle
Montenegro	2012	0.759	0.806223	0.798606	19.3148	12.3811	High-middle
Montenegro	2011	0.764	0.805432	0.792947	19.0913	12.4439	High-middle
Montenegro	2013	0.768	0.805064	0.794283	19.0596	12.5068	High-middle
Montenegro	2014	0.773	0.805494	0.798278	19.0869	12.5623	High-middle
Montenegro	2015	0.777	0.807142	0.796435	19.0183	12.6032	High-middle
Montenegro	2016	0.78	0.839246	0.817821	19.7671	12.6396	High-middle
Montenegro	2017	0.784	0.869848	0.854033	20.8404	12.6709	High-middle
Montenegro	2018	0.788	0.867527	0.848549	20.7237	12.7071	High-middle
Montenegro	2019	0.791	0.859745	0.832952	20.4598	12.7587	High-middle
Poland	1991	0.632	1.38053	1.50641	33.895	9.82365	High-middle
Poland	1990	0.637	1.35892	1.52917	34.9628	9.89662	High-middle
Poland	1993	0.644	1.33458	1.47758	33.9739	9.96538	High-middle
Poland	1992	0.653	1.30773	1.41135	32.4987	10.0273	High-middle
Poland	1995	0.661	1.27866	1.3714	32.0649	10.079	High-middle
Poland	1994	0.67	1.24792	1.34158	32.0358	10.1173	High-middle
Poland	1996	0.677	1.20649	1.26671	30.6419	10.1498	High-middle
Poland	1999	0.685	1.15319	1.19894	29.8945	10.1844	High-middle
Poland	1998	0.693	1.09976	1.1261	28.9383	10.2177	High-middle
Poland	1997	0.701	1.05805	1.0832	28.7846	10.246	High-middle
Poland	2000	0.709	1.03986	1.02278	27.3672	10.2662	High-middle
Poland	2001	0.717	1.03724	1.00095	26.9181	10.2759	High-middle
Poland	2002	0.724	1.03427	0.98671	26.6987	10.2784	High-middle
Poland	2004	0.73	1.03098	0.991885	27.0477	10.2784	High-middle
Poland	2005	0.735	1.02731	1.02554	28.4422	10.281	High-middle
Poland	2003	0.74	1.02322	1.05687	29.7214	10.2912	High-middle
Poland	2008	0.743	1.02024	1.10159	31.4533	10.3145	High-middle
Poland	2006	0.747	1.01895	1.16343	33.6664	10.3499	High-middle
Poland	2007	0.752	1.01795	1.20565	35.213	10.3924	High-middle
Poland	2009	0.757	1.01577	1.22403	35.8455	10.4374	High-middle
Poland	2010	0.763	1.01104	1.19015	34.9576	10.48	High-middle
Poland	2012	0.77	1.00081	1.17017	34.5115	10.5269	High-middle
Poland	2011	0.775	0.984665	1.16692	34.4044	10.5836	High-middle
Poland	2013	0.78	0.965118	1.13442	33.2983	10.6438	High-middle
Poland	2014	0.784	0.944671	1.08892	31.8823	10.7009	High-middle
Poland	2015	0.788	0.925873	1.09938	32.2541	10.7485	High-middle
Poland	2016	0.791	0.904616	1.08719	31.9413	10.8088	High-middle
Poland	2018	0.795	0.885359	1.07695	31.5252	10.8675	High-middle
Poland	2017	0.798	0.87116	1.07324	31.3148	10.9184	High-middle
Poland	2019	0.802	0.85711	1.06728	31.0515	10.9842	High
Romania	1990	0.625	1.7901	1.65308	45.8654	10.5802	High-middle
Romania	1991	0.632	1.80998	1.68289	46.7256	10.6558	High-middle
Romania	1992	0.635	1.8319	1.80632	50.5027	10.7297	High-middle
Romania	1994	0.638	1.85553	1.89092	53.4469	10.8002	High-middle
Romania	1993	0.643	1.88049	1.97825	56.4781	10.8667	High-middle
Romania	1995	0.649	1.90646	2.10515	60.5131	10.9278	High-middle
Romania	1996	0.653	1.93295	2.22601	63.939	10.9886	High-middle
Romania	1998	0.655	1.96038	2.2602	65.0334	11.0533	High-middle
Romania	1997	0.659	1.99045	2.17172	61.9496	11.1186	High-middle
Romania	2000	0.664	2.0248	2.04332	57.8594	11.1816	High-middle
Romania	1999	0.669	2.06492	1.98821	56.251	11.2384	High-middle
Romania	2001	0.677	2.12857	2.0947	59.4513	11.2913	High-middle
Romania	2002	0.682	2.2185	2.23334	63.2994	11.3449	High-middle
Romania	2003	0.686	2.31427	2.3303	65.9205	11.3982	High-middle
Romania	2004	0.693	2.39523	2.35326	66.328	11.4503	High-middle
Romania	2005	0.698	2.44084	2.38914	67.0059	11.5003	High-middle
Romania	2006	0.702	2.45034	2.34504	65.6236	11.5497	High-middle
Romania	2007	0.707	2.44215	2.33559	65.5143	11.6014	High-middle
Romania	2008	0.711	2.42476	2.40556	67.7252	11.6547	High-middle
Romania	2009	0.718	2.40629	2.457	69.016	11.7101	High-middle
Romania	2010	0.726	2.3953	2.43543	67.969	11.7677	High-middle
Romania	2011	0.729	2.39118	2.26251	62.2742	11.8361	High-middle
Romania	2012	0.734	2.38668	2.25385	61.6054	11.9181	High-middle
Romania	2013	0.74	2.37981	2.14729	58.315	12.0038	High-middle
Romania	2014	0.741	2.36815	2.21409	60.1814	12.0828	High-middle
Romania	2015	0.744	2.34981	2.18262	59.159	12.1452	High-middle
Romania	2016	0.747	2.30377	2.18655	59.3079	12.1977	High-middle
Romania	2017	0.752	2.26412	2.19387	59.5151	12.2474	High-middle
Romania	2018	0.756	2.25205	2.17674	59.0812	12.3087	High-middle
Romania	2019	0.76	2.24085	2.16294	58.6748	12.3889	High-middle
Serbia	1991	0.626	0.996376	0.992138	25.2944	11.3179	High-middle
Serbia	1990	0.635	1.00938	0.980115	25.0598	11.3523	High-middle
Serbia	1993	0.639	1.02126	0.997113	25.4457	11.3831	High-middle
Serbia	1992	0.639	1.0314	1.01557	25.9627	11.4099	High-middle
Serbia	1995	0.64	1.03938	1.03516	26.5201	11.4346	High-middle
Serbia	1994	0.64	1.04452	1.05554	27.0479	11.4534	High-middle
Serbia	1996	0.644	1.04795	1.07312	27.4925	11.4713	High-middle
Serbia	1998	0.647	1.05072	1.0943	28.0471	11.4854	High-middle
Serbia	1997	0.651	1.05302	1.03303	26.28	11.4978	High-middle
Serbia	1999	0.657	1.05559	1.02642	26.0786	11.5216	High-middle
Serbia	2000	0.661	1.05823	1.0391	26.3088	11.5424	High-middle
Serbia	2001	0.665	1.06096	1.02822	25.838	11.5525	High-middle
Serbia	2002	0.67	1.06375	1.01152	25.3528	11.5645	High-middle
Serbia	2003	0.676	1.06595	1.02045	25.5232	11.5796	High-middle
Serbia	2004	0.685	1.06665	1.03184	25.6102	11.5949	High-middle
Serbia	2005	0.694	1.06524	1.04424	25.7223	11.6126	High-middle
Serbia	2006	0.702	1.06021	1.03377	25.2652	11.6443	High-middle
Serbia	2008	0.709	1.05202	1.01794	24.7143	11.6936	High-middle
Serbia	2007	0.716	1.04285	1.01341	24.4733	11.7531	High-middle
Serbia	2009	0.723	1.03489	0.987368	23.7616	11.8157	High-middle
Serbia	2010	0.729	1.03037	0.950097	22.8253	11.874	High-middle
Serbia	2011	0.735	1.03129	0.928221	22.3182	11.9379	High-middle
Serbia	2012	0.739	1.03682	0.927989	22.2749	12.014	High-middle
Serbia	2013	0.744	1.04494	0.937018	22.3515	12.0892	High-middle
Serbia	2014	0.748	1.05362	0.953132	22.7728	12.1529	High-middle
Serbia	2015	0.753	1.0607	0.958752	23.0545	12.195	High-middle
Serbia	2016	0.756	1.06898	0.956202	23.0149	12.2188	High-middle
Serbia	2017	0.76	1.07395	0.968095	23.3278	12.2366	High-middle
Serbia	2018	0.763	1.06525	0.97508	23.4784	12.2645	High-middle
Serbia	2019	0.767	1.04455	0.979861	23.6107	12.3069	High-middle
Slovakia	1990	0.656	1.38125	1.57087	46.753	9.14668	High-middle
Slovakia	1991	0.662	1.40174	1.55165	46.0418	9.22389	High-middle
Slovakia	1992	0.668	1.41997	1.52425	44.9699	9.29811	High-middle
Slovakia	1993	0.679	1.43485	1.47905	43.2944	9.36797	High-middle
Slovakia	1994	0.693	1.44528	1.42314	41.4363	9.43225	High-middle
Slovakia	1995	0.702	1.45024	1.4236	41.2637	9.48894	High-middle
Slovakia	1996	0.709	1.45096	1.38951	40.1391	9.54709	High-middle
Slovakia	1997	0.716	1.44979	1.44131	41.777	9.61065	High-middle
Slovakia	1999	0.724	1.44742	1.45389	42.3779	9.66904	High-middle
Slovakia	1998	0.731	1.44454	1.4637	42.6685	9.71233	High-middle
Slovakia	2000	0.739	1.44189	1.4548	42.2704	9.73086	High-middle
Slovakia	2001	0.746	1.4368	1.48277	43.051	9.72687	High-middle
Slovakia	2002	0.752	1.42794	1.49151	43.3304	9.71332	High-middle
Slovakia	2003	0.756	1.41823	1.49514	43.5164	9.69607	High-middle
Slovakia	2004	0.76	1.4106	1.48379	43.0896	9.68172	High-middle
Slovakia	2005	0.766	1.40804	1.50912	43.8144	9.6762	High-middle
Slovakia	2006	0.772	1.42646	1.53283	44.5488	9.68298	High-middle
Slovakia	2007	0.777	1.46878	1.62149	47.3876	9.69973	High-middle
Slovakia	2008	0.781	1.51852	1.66007	48.6679	9.72274	High-middle
Slovakia	2009	0.784	1.55921	1.69761	49.7198	9.74887	High-middle
Slovakia	2010	0.789	1.57439	1.64059	47.9507	9.77504	High-middle
Slovakia	2011	0.794	1.56435	1.60877	46.888	9.8075	High-middle
Slovakia	2012	0.798	1.54354	1.5534	45.0688	9.85064	High-middle
Slovakia	2013	0.801	1.51671	1.50338	43.3972	9.8982	High
Slovakia	2014	0.803	1.48856	1.46857	42.3527	9.94395	High
Slovakia	2015	0.803	1.46385	1.48747	42.9073	9.98186	High
Slovakia	2016	0.804	1.44225	1.43304	41.1915	10.0231	High
Slovakia	2017	0.805	1.42426	1.42279	40.8455	10.0635	High
Slovakia	2018	0.808	1.40788	1.41351	40.5803	10.1066	High
Slovakia	2019	0.812	1.38843	1.41132	40.4993	10.1638	High
Slovenia	1991	0.726	1.64643	1.78983	51.9783	11.082	High-middle
Slovenia	1992	0.731	1.64993	1.75141	50.9121	11.1664	High-middle
Slovenia	1990	0.736	1.65329	1.70074	49.4431	11.2501	High-middle
Slovenia	1993	0.741	1.65719	1.68473	49.0125	11.3308	High-middle
Slovenia	1996	0.746	1.66183	1.66981	48.3529	11.4051	High-middle
Slovenia	1995	0.751	1.66776	1.64644	47.3498	11.47	High-middle
Slovenia	1999	0.756	1.67371	1.64758	46.9383	11.5381	High-middle
Slovenia	1994	0.762	1.67774	1.65989	46.9962	11.62	High-middle
Slovenia	1998	0.768	1.67932	1.68822	47.5148	11.7085	High-middle
Slovenia	2000	0.774	1.67726	1.71295	47.9459	11.7957	High-middle
Slovenia	1997	0.78	1.67025	1.69638	47.2596	11.8738	High-middle
Slovenia	2001	0.787	1.65583	1.73743	48.2205	11.9464	High-middle
Slovenia	2002	0.793	1.63642	1.66767	45.785	12.021	High-middle
Slovenia	2003	0.797	1.61801	1.66282	45.8024	12.094	High-middle
Slovenia	2004	0.802	1.60742	1.60495	43.7489	12.1612	High
Slovenia	2005	0.807	1.61105	1.49965	40.336	12.2189	High
Slovenia	2007	0.811	1.63985	1.52262	40.635	12.2716	High
Slovenia	2008	0.814	1.69111	1.59015	42.2561	12.3254	High
Slovenia	2006	0.818	1.75015	1.61575	42.6347	12.3777	High
[truncated: 4,781 more rows]
