# Supplementary material for: The Global, Regional, and National Burden and Trends of NAFLD in 204 Countries and Territories: An Analysis From Global Burden of Disease 2019
Source: JMIR Public Health Surveill. 2022 Dec 12;8(12):e34809. doi: 10.2196/34809 (PMC9793331; doi:10.2196/34809)
Supplement: Multimedia Appendix 4 [file publichealth_v8i12e34809_app4.xlsx]

## Sheet: Sheet1
measure_name	location_name	sex_name	age_name	metric_name	year	val	upper	lower
Incidence	Global	Male	15-49 years	Number	1990	28785.6	46931.8	16668.1
Incidence	Global	Male	15-49 years	Number	1991	29590.4	47988.7	17335.5
Incidence	Global	Male	15-49 years	Number	1992	30412.8	49067.9	18022.6
Incidence	Global	Male	15-49 years	Number	1993	31223.8	50139.5	18696.9
Incidence	Global	Male	15-49 years	Number	1994	32031.2	51341.4	19361.4
Incidence	Global	Male	15-49 years	Number	1995	32847.9	52489.7	19986
Incidence	Global	Male	15-49 years	Number	1996	33563	53587.4	20410.7
Incidence	Global	Male	15-49 years	Number	1997	34101	54513.3	20714.4
Incidence	Global	Male	15-49 years	Number	1998	34587.3	55344.4	21006.6
Incidence	Global	Male	15-49 years	Number	1999	34982.2	55938.4	21297.3
Incidence	Global	Male	15-49 years	Number	2000	35468.7	56735.4	21546.6
Incidence	Global	Male	15-49 years	Number	2001	35832.4	57362.1	21779.5
Incidence	Global	Male	15-49 years	Number	2002	36133	58030.7	22001.1
Incidence	Global	Male	15-49 years	Number	2003	36415.4	58604.7	22209.2
Incidence	Global	Male	15-49 years	Number	2004	36735.7	59059.7	22247.7
Incidence	Global	Male	15-49 years	Number	2005	37165.6	59644.5	22377.6
Incidence	Global	Male	15-49 years	Number	2006	37767.9	60604.8	22666.3
Incidence	Global	Male	15-49 years	Number	2007	38526.9	61582.7	23148
Incidence	Global	Male	15-49 years	Number	2008	39364.8	62996.1	23753.1
Incidence	Global	Male	15-49 years	Number	2009	40205.7	64631	24363.3
Incidence	Global	Male	15-49 years	Number	2010	41005.8	66162	24893.8
Incidence	Global	Male	15-49 years	Number	2011	41794.3	67288.7	25475.7
Incidence	Global	Male	15-49 years	Number	2012	42610.2	68576.7	26190.4
Incidence	Global	Male	15-49 years	Number	2013	43403.9	69938.1	26796.4
Incidence	Global	Male	15-49 years	Number	2014	44167.4	71204.9	27324.1
Incidence	Global	Male	15-49 years	Number	2015	44891.8	72655.9	27727.6
Incidence	Global	Male	15-49 years	Number	2016	46075	74909.7	28027.7
Incidence	Global	Male	15-49 years	Number	2017	47209.5	77428.2	28250.3
Incidence	Global	Male	15-49 years	Number	2018	47675.6	77687.7	28516.7
Incidence	Global	Male	15-49 years	Number	2019	47862.6	77610.8	28551.3
Incidence	Global	Male	50-69 years	Number	1990	9479.23	16067.2	5509.24
Incidence	Global	Male	50-69 years	Number	1991	9730.09	16214.3	5803.72
Incidence	Global	Male	50-69 years	Number	1992	9956.12	16409	6012.54
Incidence	Global	Male	50-69 years	Number	1993	10176.6	16537.3	6217.57
Incidence	Global	Male	50-69 years	Number	1994	10384.6	16717.7	6392.95
Incidence	Global	Male	50-69 years	Number	1995	10578.3	16927.7	6564.26
Incidence	Global	Male	50-69 years	Number	1996	10802.6	17183.6	6745.65
Incidence	Global	Male	50-69 years	Number	1997	11105.1	17695.2	6919.27
Incidence	Global	Male	50-69 years	Number	1998	11391.7	18177.4	7156.18
Incidence	Global	Male	50-69 years	Number	1999	11718.9	18647.5	7291.77
Incidence	Global	Male	50-69 years	Number	2000	11968.5	19033.9	7482.82
Incidence	Global	Male	50-69 years	Number	2001	12168.7	19443.3	7571.7
Incidence	Global	Male	50-69 years	Number	2002	12186.8	19553.8	7514.33
Incidence	Global	Male	50-69 years	Number	2003	12161.2	19713.6	7406.21
Incidence	Global	Male	50-69 years	Number	2004	12199.5	20039	7284.97
Incidence	Global	Male	50-69 years	Number	2005	12449.7	20557.7	7401.92
Incidence	Global	Male	50-69 years	Number	2006	12811.3	21051.9	7594.55
Incidence	Global	Male	50-69 years	Number	2007	13162.2	21487.8	7818.25
Incidence	Global	Male	50-69 years	Number	2008	13508.2	21967.8	8080.94
Incidence	Global	Male	50-69 years	Number	2009	13879.4	22512.1	8346.22
Incidence	Global	Male	50-69 years	Number	2010	14330.7	23249.3	8590.84
Incidence	Global	Male	50-69 years	Number	2011	14910.7	24089.8	8986.12
Incidence	Global	Male	50-69 years	Number	2012	15657.1	25152.6	9483.85
Incidence	Global	Male	50-69 years	Number	2013	16516.8	26374.4	10057.1
Incidence	Global	Male	50-69 years	Number	2014	17425.3	27697.5	10661.6
Incidence	Global	Male	50-69 years	Number	2015	18290	29127.2	11223.3
Incidence	Global	Male	50-69 years	Number	2016	19072.4	30849.9	11594.1
Incidence	Global	Male	50-69 years	Number	2017	19788	32440.4	11792.8
Incidence	Global	Male	50-69 years	Number	2018	20554.1	33663.8	12235.6
Incidence	Global	Male	50-69 years	Number	2019	21398.8	34598.2	12639.2
Incidence	Global	Male	70+ years	Number	1990	2719.58	3770.75	2029.99
Incidence	Global	Male	70+ years	Number	1991	2914.38	4000.32	2196.86
Incidence	Global	Male	70+ years	Number	1992	3112.67	4232.55	2356.56
Incidence	Global	Male	70+ years	Number	1993	3307.52	4463.17	2509.48
Incidence	Global	Male	70+ years	Number	1994	3499.23	4680.68	2650.41
Incidence	Global	Male	70+ years	Number	1995	3688.37	4902.84	2791.83
Incidence	Global	Male	70+ years	Number	1996	3883.29	5146.56	2958.65
Incidence	Global	Male	70+ years	Number	1997	4091.92	5438.75	3108.97
Incidence	Global	Male	70+ years	Number	1998	4305.32	5749.12	3289.26
Incidence	Global	Male	70+ years	Number	1999	4512.35	5983.26	3445.29
Incidence	Global	Male	70+ years	Number	2000	4702.14	6205.05	3582.35
Incidence	Global	Male	70+ years	Number	2001	4813.11	6338.17	3675.79
Incidence	Global	Male	70+ years	Number	2002	4825.48	6397.09	3691.11
Incidence	Global	Male	70+ years	Number	2003	4792.85	6402.33	3626.76
Incidence	Global	Male	70+ years	Number	2004	4780.89	6429.08	3594.54
Incidence	Global	Male	70+ years	Number	2005	4862.83	6563.93	3648.4
Incidence	Global	Male	70+ years	Number	2006	5026.86	6792.82	3782.2
Incidence	Global	Male	70+ years	Number	2007	5201.72	7026.41	3925.18
Incidence	Global	Male	70+ years	Number	2008	5383.18	7239.86	4079.86
Incidence	Global	Male	70+ years	Number	2009	5573.78	7402.62	4221.14
Incidence	Global	Male	70+ years	Number	2010	5781.22	7667.73	4371.47
Incidence	Global	Male	70+ years	Number	2011	6022.06	7974.42	4564.53
Incidence	Global	Male	70+ years	Number	2012	6295.87	8322.72	4786.82
Incidence	Global	Male	70+ years	Number	2013	6588.19	8695.57	5016.24
Incidence	Global	Male	70+ years	Number	2014	6879.23	9072.21	5233.77
Incidence	Global	Male	70+ years	Number	2015	7149.32	9427	5425.29
Incidence	Global	Male	70+ years	Number	2016	7423.75	9827.59	5625.48
Incidence	Global	Male	70+ years	Number	2017	7767.64	10376.7	5830.32
Incidence	Global	Male	70+ years	Number	2018	8154.23	10952.6	6102.85
Incidence	Global	Male	70+ years	Number	2019	8608.53	11696.3	6463.76
Incidence	Global	Male	0 to 14	Number	1990	0	0	0
Incidence	Global	Male	0 to 14	Number	1991	0	0	0
Incidence	Global	Male	0 to 14	Number	1992	0	0	0
Incidence	Global	Male	0 to 14	Number	1993	0	0	0
Incidence	Global	Male	0 to 14	Number	1994	0	0	0
Incidence	Global	Male	0 to 14	Number	1995	0	0	0
Incidence	Global	Male	0 to 14	Number	1996	0	0	0
Incidence	Global	Male	0 to 14	Number	1997	0	0	0
Incidence	Global	Male	0 to 14	Number	1998	0	0	0
Incidence	Global	Male	0 to 14	Number	1999	0	0	0
Incidence	Global	Male	0 to 14	Number	2000	0	0	0
Incidence	Global	Male	0 to 14	Number	2001	0	0	0
Incidence	Global	Male	0 to 14	Number	2002	0	0	0
Incidence	Global	Male	0 to 14	Number	2003	0	0	0
Incidence	Global	Male	0 to 14	Number	2004	0	0	0
Incidence	Global	Male	0 to 14	Number	2005	0	0	0
Incidence	Global	Male	0 to 14	Number	2006	0	0	0
Incidence	Global	Male	0 to 14	Number	2007	0	0	0
Incidence	Global	Male	0 to 14	Number	2008	0	0	0
Incidence	Global	Male	0 to 14	Number	2009	0	0	0
Incidence	Global	Male	0 to 14	Number	2010	0	0	0
Incidence	Global	Male	0 to 14	Number	2011	0	0	0
Incidence	Global	Male	0 to 14	Number	2012	0	0	0
Incidence	Global	Male	0 to 14	Number	2013	0	0	0
Incidence	Global	Male	0 to 14	Number	2014	0	0	0
Incidence	Global	Male	0 to 14	Number	2015	0	0	0
Incidence	Global	Male	0 to 14	Number	2016	0	0	0
Incidence	Global	Male	0 to 14	Number	2017	0	0	0
Incidence	Global	Male	0 to 14	Number	2018	0	0	0
Incidence	Global	Male	0 to 14	Number	2019	0	0	0
Incidence	High-middle SDI	Male	15-49 years	Number	1990	7895.19	12979	4603.05
Incidence	High-middle SDI	Male	15-49 years	Number	1991	8018.99	13093.2	4717.34
Incidence	High-middle SDI	Male	15-49 years	Number	1992	8160.77	13315.4	4857.52
Incidence	High-middle SDI	Male	15-49 years	Number	1993	8320.11	13537	5003.98
Incidence	High-middle SDI	Male	15-49 years	Number	1994	8489.62	13733.6	5143.87
Incidence	High-middle SDI	Male	15-49 years	Number	1995	8667.47	14001.6	5262.39
Incidence	High-middle SDI	Male	15-49 years	Number	1996	8852.77	14326.1	5395.81
Incidence	High-middle SDI	Male	15-49 years	Number	1997	9035.91	14627.2	5485.74
Incidence	High-middle SDI	Male	15-49 years	Number	1998	9238.32	14987.6	5584.54
Incidence	High-middle SDI	Male	15-49 years	Number	1999	9397.92	15209.3	5675.7
Incidence	High-middle SDI	Male	15-49 years	Number	2000	9543.27	15481.4	5759.68
Incidence	High-middle SDI	Male	15-49 years	Number	2001	9590.24	15588.1	5763.99
Incidence	High-middle SDI	Male	15-49 years	Number	2002	9589.92	15606.6	5747.74
Incidence	High-middle SDI	Male	15-49 years	Number	2003	9573.31	15612.1	5711.98
Incidence	High-middle SDI	Male	15-49 years	Number	2004	9578.68	15605.6	5722.11
Incidence	High-middle SDI	Male	15-49 years	Number	2005	9646.32	15741.2	5765.08
Incidence	High-middle SDI	Male	15-49 years	Number	2006	9795.66	15915.9	5851.62
Incidence	High-middle SDI	Male	15-49 years	Number	2007	10005.2	16365.2	5981.37
Incidence	High-middle SDI	Male	15-49 years	Number	2008	10250.2	16795.5	6143.06
Incidence	High-middle SDI	Male	15-49 years	Number	2009	10492.3	17129.8	6292.68
Incidence	High-middle SDI	Male	15-49 years	Number	2010	10688	17401.7	6407.56
Incidence	High-middle SDI	Male	15-49 years	Number	2011	10843.3	17723.3	6537.73
Incidence	High-middle SDI	Male	15-49 years	Number	2012	10988.7	18050.4	6617.6
Incidence	High-middle SDI	Male	15-49 years	Number	2013	11114.1	18259.8	6677.28
Incidence	High-middle SDI	Male	15-49 years	Number	2014	11221	18482.1	6725.01
Incidence	High-middle SDI	Male	15-49 years	Number	2015	11312.7	18596.3	6756
Incidence	High-middle SDI	Male	15-49 years	Number	2016	11449.1	18906.9	6769.57
Incidence	High-middle SDI	Male	15-49 years	Number	2017	11554.5	19292.9	6767.91
Incidence	High-middle SDI	Male	15-49 years	Number	2018	11551.8	19333	6755.82
Incidence	High-middle SDI	Male	15-49 years	Number	2019	11505.2	19318.9	6737.07
Incidence	High-middle SDI	Male	50-69 years	Number	1990	2690.46	4425.23	1604.16
Incidence	High-middle SDI	Male	50-69 years	Number	1991	2753.47	4490.54	1668.14
Incidence	High-middle SDI	Male	50-69 years	Number	1992	2800.46	4544.18	1713.64
Incidence	High-middle SDI	Male	50-69 years	Number	1993	2840.36	4562.82	1758.5
Incidence	High-middle SDI	Male	50-69 years	Number	1994	2876.05	4572.54	1781.93
Incidence	High-middle SDI	Male	50-69 years	Number	1995	2911.62	4585.84	1811.92
Incidence	High-middle SDI	Male	50-69 years	Number	1996	2956.76	4625.35	1846.15
Incidence	High-middle SDI	Male	50-69 years	Number	1997	3022.39	4710.98	1889.52
Incidence	High-middle SDI	Male	50-69 years	Number	1998	3068.05	4780.09	1909.62
Incidence	High-middle SDI	Male	50-69 years	Number	1999	3124.79	4869.24	1937.37
Incidence	High-middle SDI	Male	50-69 years	Number	2000	3153.9	4937.7	1937.36
Incidence	High-middle SDI	Male	50-69 years	Number	2001	3165.01	4985.74	1925.63
Incidence	High-middle SDI	Male	50-69 years	Number	2002	3099.26	5016.21	1849.87
Incidence	High-middle SDI	Male	50-69 years	Number	2003	3009.52	4959.36	1745.47
Incidence	High-middle SDI	Male	50-69 years	Number	2004	2936.77	4917.69	1650.05
Incidence	High-middle SDI	Male	50-69 years	Number	2005	2946.04	4958.66	1641.79
Incidence	High-middle SDI	Male	50-69 years	Number	2006	2988.62	5021.21	1668.74
Incidence	High-middle SDI	Male	50-69 years	Number	2007	2999.87	5032.12	1697.6
Incidence	High-middle SDI	Male	50-69 years	Number	2008	2996.39	5005.45	1710.18
Incidence	High-middle SDI	Male	50-69 years	Number	2009	3002.48	4961.4	1731.96
Incidence	High-middle SDI	Male	50-69 years	Number	2010	3055.39	5000.29	1781.23
Incidence	High-middle SDI	Male	50-69 years	Number	2011	3154.83	5142.42	1856.45
Incidence	High-middle SDI	Male	50-69 years	Number	2012	3287.94	5362.79	1948.6
Incidence	High-middle SDI	Male	50-69 years	Number	2013	3446.18	5615.37	2041.51
Incidence	High-middle SDI	Male	50-69 years	Number	2014	3619.11	5894.02	2167.28
Incidence	High-middle SDI	Male	50-69 years	Number	2015	3789.36	6163.81	2260.11
Incidence	High-middle SDI	Male	50-69 years	Number	2016	3940.68	6469.98	2337.47
Incidence	High-middle SDI	Male	50-69 years	Number	2017	4072.24	6803.36	2373.13
Incidence	High-middle SDI	Male	50-69 years	Number	2018	4197.33	6982.28	2469.08
Incidence	High-middle SDI	Male	50-69 years	Number	2019	4308.76	7079.08	2507.98
Incidence	High-middle SDI	Male	70+ years	Number	1990	662.582	871.59	500.666
Incidence	High-middle SDI	Male	70+ years	Number	1991	713.661	932.891	543.561
Incidence	High-middle SDI	Male	70+ years	Number	1992	764.497	998.764	581.958
Incidence	High-middle SDI	Male	70+ years	Number	1993	812.526	1051.71	617.513
Incidence	High-middle SDI	Male	70+ years	Number	1994	857.705	1108.42	647.746
Incidence	High-middle SDI	Male	70+ years	Number	1995	898.765	1164.77	677.848
Incidence	High-middle SDI	Male	70+ years	Number	1996	936.375	1204.89	709.54
Incidence	High-middle SDI	Male	70+ years	Number	1997	973.249	1245.61	735.097
Incidence	High-middle SDI	Male	70+ years	Number	1998	1009.31	1293.63	763.367
Incidence	High-middle SDI	Male	70+ years	Number	1999	1044.45	1337.05	786.994
Incidence	High-middle SDI	Male	70+ years	Number	2000	1077.49	1378.16	812.999
Incidence	High-middle SDI	Male	70+ years	Number	2001	1081.1	1385.11	818.291
Incidence	High-middle SDI	Male	70+ years	Number	2002	1040.61	1348.67	784.042
Incidence	High-middle SDI	Male	70+ years	Number	2003	979.747	1287.04	732.53
Incidence	High-middle SDI	Male	70+ years	Number	2004	925.983	1240.27	686.574
Incidence	High-middle SDI	Male	70+ years	Number	2005	910.213	1231.86	669.609
Incidence	High-middle SDI	Male	70+ years	Number	2006	927.851	1259.03	685.114
Incidence	High-middle SDI	Male	70+ years	Number	2007	947.949	1280.12	705.188
Incidence	High-middle SDI	Male	70+ years	Number	2008	970.028	1295.62	723.1
Incidence	High-middle SDI	Male	70+ years	Number	2009	995.3	1305.77	745.075
Incidence	High-middle SDI	Male	70+ years	Number	2010	1024.38	1351.22	769.764
Incidence	High-middle SDI	Male	70+ years	Number	2011	1059.97	1386.35	800.113
Incidence	High-middle SDI	Male	70+ years	Number	2012	1097.17	1431.22	829.038
Incidence	High-middle SDI	Male	70+ years	Number	2013	1135.66	1486.57	860.454
Incidence	High-middle SDI	Male	70+ years	Number	2014	1176.05	1541.8	888.977
Incidence	High-middle SDI	Male	70+ years	Number	2015	1218.44	1599.55	919.233
Incidence	High-middle SDI	Male	70+ years	Number	2016	1264.76	1649.51	955.146
Incidence	High-middle SDI	Male	70+ years	Number	2017	1321.74	1710.17	1002.02
Incidence	High-middle SDI	Male	70+ years	Number	2018	1385.25	1811.52	1055.24
Incidence	High-middle SDI	Male	70+ years	Number	2019	1466.76	1950.78	1092.96
Incidence	High-middle SDI	Male	0 to 14	Number	1990	0	0	0
Incidence	High-middle SDI	Male	0 to 14	Number	1991	0	0	0
Incidence	High-middle SDI	Male	0 to 14	Number	1992	0	0	0
Incidence	High-middle SDI	Male	0 to 14	Number	1993	0	0	0
Incidence	High-middle SDI	Male	0 to 14	Number	1994	0	0	0
Incidence	High-middle SDI	Male	0 to 14	Number	1995	0	0	0
Incidence	High-middle SDI	Male	0 to 14	Number	1996	0	0	0
Incidence	High-middle SDI	Male	0 to 14	Number	1997	0	0	0
Incidence	High-middle SDI	Male	0 to 14	Number	1998	0	0	0
Incidence	High-middle SDI	Male	0 to 14	Number	1999	0	0	0
Incidence	High-middle SDI	Male	0 to 14	Number	2000	0	0	0
Incidence	High-middle SDI	Male	0 to 14	Number	2001	0	0	0
Incidence	High-middle SDI	Male	0 to 14	Number	2002	0	0	0
Incidence	High-middle SDI	Male	0 to 14	Number	2003	0	0	0
Incidence	High-middle SDI	Male	0 to 14	Number	2004	0	0	0
Incidence	High-middle SDI	Male	0 to 14	Number	2005	0	0	0
Incidence	High-middle SDI	Male	0 to 14	Number	2006	0	0	0
Incidence	High-middle SDI	Male	0 to 14	Number	2007	0	0	0
Incidence	High-middle SDI	Male	0 to 14	Number	2008	0	0	0
Incidence	High-middle SDI	Male	0 to 14	Number	2009	0	0	0
Incidence	High-middle SDI	Male	0 to 14	Number	2010	0	0	0
Incidence	High-middle SDI	Male	0 to 14	Number	2011	0	0	0
Incidence	High-middle SDI	Male	0 to 14	Number	2012	0	0	0
Incidence	High-middle SDI	Male	0 to 14	Number	2013	0	0	0
Incidence	High-middle SDI	Male	0 to 14	Number	2014	0	0	0
Incidence	High-middle SDI	Male	0 to 14	Number	2015	0	0	0
Incidence	High-middle SDI	Male	0 to 14	Number	2016	0	0	0
Incidence	High-middle SDI	Male	0 to 14	Number	2017	0	0	0
Incidence	High-middle SDI	Male	0 to 14	Number	2018	0	0	0
Incidence	High-middle SDI	Male	0 to 14	Number	2019	0	0	0
Incidence	High SDI	Male	15-49 years	Number	1990	5399.88	8627.98	3183.2
Incidence	High SDI	Male	15-49 years	Number	1991	5605.25	8913.92	3327.9
Incidence	High SDI	Male	15-49 years	Number	1992	5815.27	9171.84	3486.09
Incidence	High SDI	Male	15-49 years	Number	1993	6003.12	9412.66	3606.73
Incidence	High SDI	Male	15-49 years	Number	1994	6172	9673.62	3720.72
Incidence	High SDI	Male	15-49 years	Number	1995	6338.48	9956.45	3825.58
Incidence	High SDI	Male	15-49 years	Number	1996	6470.86	10152.8	3898.17
Incidence	High SDI	Male	15-49 years	Number	1997	6524.92	10219.9	3925.29
Incidence	High SDI	Male	15-49 years	Number	1998	6559.27	10245.6	3948.08
Incidence	High SDI	Male	15-49 years	Number	1999	6582.74	10269.5	3949.74
Incidence	High SDI	Male	15-49 years	Number	2000	6603.71	10266.3	3961.82
Incidence	High SDI	Male	15-49 years	Number	2001	6624.57	10304.6	3972.24
Incidence	High SDI	Male	15-49 years	Number	2002	6632.61	10316.3	3980.26
Incidence	High SDI	Male	15-49 years	Number	2003	6634.93	10312.3	3983.37
Incidence	High SDI	Male	15-49 years	Number	2004	6627.09	10238.7	3972.97
Incidence	High SDI	Male	15-49 years	Number	2005	6608.37	10197.5	3966.07
Incidence	High SDI	Male	15-49 years	Number	2006	6574.24	10100.1	3940.99
Incidence	High SDI	Male	15-49 years	Number	2007	6522.82	10019.5	3916.79
Incidence	High SDI	Male	15-49 years	Number	2008	6463.06	9883.19	3854.25
Incidence	High SDI	Male	15-49 years	Number	2009	6407.29	9803.41	3812.07
Incidence	High SDI	Male	15-49 years	Number	2010	6358.58	9726.83	3779.36
Incidence	High SDI	Male	15-49 years	Number	2011	6314.72	9680.12	3731.02
Incidence	High SDI	Male	15-49 years	Number	2012	6263.03	9629.91	3704.59
Incidence	High SDI	Male	15-49 years	Number	2013	6206.69	9620.71	3686.47
Incidence	High SDI	Male	15-49 years	Number	2014	6157.66	9557.25	3652.85
Incidence	High SDI	Male	15-49 years	Number	2015	6124.62	9540.73	3629.68
Incidence	High SDI	Male	15-49 years	Number	2016	6181.14	9699.27	3653.79
Incidence	High SDI	Male	15-49 years	Number	2017	6236.98	9905.42	3656.93
Incidence	High SDI	Male	15-49 years	Number	2018	6188.82	9811.98	3651.6
Incidence	High SDI	Male	15-49 years	Number	2019	6082.46	9627.71	3588.48
Incidence	High SDI	Male	50-69 years	Number	1990	1670.54	2645.05	1033.96
Incidence	High SDI	Male	50-69 years	Number	1991	1735.26	2724.41	1095.55
Incidence	High SDI	Male	50-69 years	Number	1992	1793.76	2783.02	1142.89
Incidence	High SDI	Male	50-69 years	Number	1993	1852.88	2852.35	1189.2
Incidence	High SDI	Male	50-69 years	Number	1994	1905.4	2891.06	1228.06
Incidence	High SDI	Male	50-69 years	Number	1995	1939.24	2930.37	1258.09
Incidence	High SDI	Male	50-69 years	Number	1996	1969.23	2961.2	1300.17
Incidence	High SDI	Male	50-69 years	Number	1997	2037.43	3037.52	1370.79
Incidence	High SDI	Male	50-69 years	Number	1998	2099.97	3097.97	1430.54
Incidence	High SDI	Male	50-69 years	Number	1999	2160.76	3169.44	1479.85
Incidence	High SDI	Male	50-69 years	Number	2000	2230.55	3249.59	1519.36
Incidence	High SDI	Male	50-69 years	Number	2001	2285.65	3303.41	1565.67
Incidence	High SDI	Male	50-69 years	Number	2002	2314.65	3324.06	1606.81
Incidence	High SDI	Male	50-69 years	Number	2003	2337.85	3321.46	1638.27
Incidence	High SDI	Male	50-69 years	Number	2004	2370.55	3332.45	1664.8
Incidence	High SDI	Male	50-69 years	Number	2005	2420.31	3396.45	1698.01
Incidence	High SDI	Male	50-69 years	Number	2006	2488.17	3478.65	1752.43
Incidence	High SDI	Male	50-69 years	Number	2007	2574.64	3583.07	1815.43
Incidence	High SDI	Male	50-69 years	Number	2008	2672.48	3715.68	1889.16
Incidence	High SDI	Male	50-69 years	Number	2009	2774.76	3847.82	1950.62
Incidence	High SDI	Male	50-69 years	Number	2010	2872.97	4009.29	2024.44
Incidence	High SDI	Male	50-69 years	Number	2011	2975.54	4166.14	2079.14
Incidence	High SDI	Male	50-69 years	Number	2012	3101.86	4338.91	2166.51
Incidence	High SDI	Male	50-69 years	Number	2013	3237.07	4544.94	2257.51
Incidence	High SDI	Male	50-69 years	Number	2014	3372.12	4756.63	2339.09
Incidence	High SDI	Male	50-69 years	Number	2015	3497.47	4965.32	2411.1
Incidence	High SDI	Male	50-69 years	Number	2016	3595.2	5153.15	2473.01
Incidence	High SDI	Male	50-69 years	Number	2017	3658.59	5292.14	2467.84
Incidence	High SDI	Male	50-69 years	Number	2018	3728.33	5482.74	2512.19
Incidence	High SDI	Male	50-69 years	Number	2019	3815.12	5662.52	2521.53
Incidence	High SDI	Male	70+ years	Number	1990	590.868	765.616	451.068
Incidence	High SDI	Male	70+ years	Number	1991	642.325	832.479	487.21
Incidence	High SDI	Male	70+ years	Number	1992	697.327	902.099	533.388
Incidence	High SDI	Male	70+ years	Number	1993	754.344	969.909	581.585
Incidence	High SDI	Male	70+ years	Number	1994	814.883	1049.54	633.035
Incidence	High SDI	Male	70+ years	Number	1995	880.279	1129.8	689.081
Incidence	High SDI	Male	70+ years	Number	1996	957.675	1225.14	749.589
Incidence	High SDI	Male	70+ years	Number	1997	1050.79	1341.68	820.561
Incidence	High SDI	Male	70+ years	Number	1998	1152.38	1466.22	896.941
Incidence	High SDI	Male	70+ years	Number	1999	1251.18	1589.37	972.175
Incidence	High SDI	Male	70+ years	Number	2000	1337.63	1694.2	1039
Incidence	High SDI	Male	70+ years	Number	2001	1415.92	1798.25	1097.98
Incidence	High SDI	Male	70+ years	Number	2002	1495.94	1894.29	1159.33
Incidence	High SDI	Male	70+ years	Number	2003	1574.63	2002.69	1216.55
Incidence	High SDI	Male	70+ years	Number	2004	1651.15	2109.15	1270.06
Incidence	High SDI	Male	70+ years	Number	2005	1726.57	2220.33	1329.22
Incidence	High SDI	Male	70+ years	Number	2006	1797.95	2310.07	1384.2
Incidence	High SDI	Male	70+ years	Number	2007	1866.72	2399.14	1437.37
Incidence	High SDI	Male	70+ years	Number	2008	1932.87	2499.32	1482.71
Incidence	High SDI	Male	70+ years	Number	2009	1997.77	2595.36	1528.25
Incidence	High SDI	Male	70+ years	Number	2010	2069.32	2691.39	1587
Incidence	High SDI	Male	70+ years	Number	2011	2145.73	2795.28	1638.52
Incidence	High SDI	Male	70+ years	Number	2012	2223.65	2887.5	1687.32
Incidence	High SDI	Male	70+ years	Number	2013	2301.55	2977.31	1733.54
Incidence	High SDI	Male	70+ years	Number	2014	2376.19	3067.34	1772.73
Incidence	High SDI	Male	70+ years	Number	2015	2436.95	3156.88	1809.12
Incidence	High SDI	Male	70+ years	Number	2016	2472.28	3193.51	1832.77
Incidence	High SDI	Male	70+ years	Number	2017	2552.29	3335.09	1890.83
Incidence	High SDI	Male	70+ years	Number	2018	2672.22	3484.51	1970.77
Incidence	High SDI	Male	70+ years	Number	2019	2806.83	3722.97	2068.6
Incidence	High SDI	Male	0 to 14	Number	1990	0	0	0
Incidence	High SDI	Male	0 to 14	Number	1991	0	0	0
Incidence	High SDI	Male	0 to 14	Number	1992	0	0	0
Incidence	High SDI	Male	0 to 14	Number	1993	0	0	0
Incidence	High SDI	Male	0 to 14	Number	1994	0	0	0
Incidence	High SDI	Male	0 to 14	Number	1995	0	0	0
Incidence	High SDI	Male	0 to 14	Number	1996	0	0	0
Incidence	High SDI	Male	0 to 14	Number	1997	0	0	0
Incidence	High SDI	Male	0 to 14	Number	1998	0	0	0
Incidence	High SDI	Male	0 to 14	Number	1999	0	0	0
Incidence	High SDI	Male	0 to 14	Number	2000	0	0	0
Incidence	High SDI	Male	0 to 14	Number	2001	0	0	0
Incidence	High SDI	Male	0 to 14	Number	2002	0	0	0
Incidence	High SDI	Male	0 to 14	Number	2003	0	0	0
Incidence	High SDI	Male	0 to 14	Number	2004	0	0	0
Incidence	High SDI	Male	0 to 14	Number	2005	0	0	0
Incidence	High SDI	Male	0 to 14	Number	2006	0	0	0
Incidence	High SDI	Male	0 to 14	Number	2007	0	0	0
Incidence	High SDI	Male	0 to 14	Number	2008	0	0	0
Incidence	High SDI	Male	0 to 14	Number	2009	0	0	0
Incidence	High SDI	Male	0 to 14	Number	2010	0	0	0
Incidence	High SDI	Male	0 to 14	Number	2011	0	0	0
Incidence	High SDI	Male	0 to 14	Number	2012	0	0	0
Incidence	High SDI	Male	0 to 14	Number	2013	0	0	0
Incidence	High SDI	Male	0 to 14	Number	2014	0	0	0
Incidence	High SDI	Male	0 to 14	Number	2015	0	0	0
Incidence	High SDI	Male	0 to 14	Number	2016	0	0	0
Incidence	High SDI	Male	0 to 14	Number	2017	0	0	0
Incidence	High SDI	Male	0 to 14	Number	2018	0	0	0
Incidence	High SDI	Male	0 to 14	Number	2019	0	0	0
Incidence	Low-middle SDI	Male	15-49 years	Number	1990	3886.07	6388.96	2229.09
Incidence	Low-middle SDI	Male	15-49 years	Number	1991	4045.4	6655.36	2342.61
Incidence	Low-middle SDI	Male	15-49 years	Number	1992	4175.77	6867.83	2428.91
Incidence	Low-middle SDI	Male	15-49 years	Number	1993	4300.94	7071.8	2515.23
Incidence	Low-middle SDI	Male	15-49 years	Number	1994	4423.27	7268.94	2590.1
Incidence	Low-middle SDI	Male	15-49 years	Number	1995	4544.03	7473.99	2660.35
Incidence	Low-middle SDI	Male	15-49 years	Number	1996	4639.39	7621.18	2724.21
Incidence	Low-middle SDI	Male	15-49 years	Number	1997	4701.53	7687.52	2763.93
Incidence	Low-middle SDI	Male	15-49 years	Number	1998	4749.85	7749.04	2793.04
Incidence	Low-middle SDI	Male	15-49 years	Number	1999	4796.7	7784.15	2814.13
Incidence	Low-middle SDI	Male	15-49 years	Number	2000	4875.98	7913.1	2853.11
Incidence	Low-middle SDI	Male	15-49 years	Number	2001	4947.94	8053.36	2888.96
Incidence	Low-middle SDI	Male	15-49 years	Number	2002	5013.82	8141.74	2918.49
Incidence	Low-middle SDI	Male	15-49 years	Number	2003	5080.85	8247.71	2962.21
Incidence	Low-middle SDI	Male	15-49 years	Number	2004	5160.06	8398.79	3010.77
Incidence	Low-middle SDI	Male	15-49 years	Number	2005	5263.53	8529.42	3071.21
Incidence	Low-middle SDI	Male	15-49 years	Number	2006	5418.07	8786.71	3158.92
Incidence	Low-middle SDI	Male	15-49 years	Number	2007	5628.45	9124.84	3284.97
Incidence	Low-middle SDI	Male	15-49 years	Number	2008	5872.16	9480.84	3433.82
Incidence	Low-middle SDI	Male	15-49 years	Number	2009	6123.03	9847.69	3586.9
Incidence	Low-middle SDI	Male	15-49 years	Number	2010	6353.69	10212.6	3724.18
Incidence	Low-middle SDI	Male	15-49 years	Number	2011	6582.08	10566.4	3880.57
Incidence	Low-middle SDI	Male	15-49 years	Number	2012	6840.04	10957.9	4053.93
Incidence	Low-middle SDI	Male	15-49 years	Number	2013	7114.47	11451.3	4235.97
Incidence	Low-middle SDI	Male	15-49 years	Number	2014	7394.68	11885.7	4432.84
Incidence	Low-middle SDI	Male	15-49 years	Number	2015	7667.93	12325.3	4618.04
Incidence	Low-middle SDI	Male	15-49 years	Number	2016	8063.28	13013.1	4789.92
Incidence	Low-middle SDI	Male	15-49 years	Number	2017	8463.9	13817.6	4957.67
Incidence	Low-middle SDI	Male	15-49 years	Number	2018	8750.68	14283.9	5127.02
Incidence	Low-middle SDI	Male	15-49 years	Number	2019	9030.52	14744.7	5289.33
Incidence	Low-middle SDI	Male	50-69 years	Number	1990	988.817	1845.4	527.937
Incidence	Low-middle SDI	Male	50-69 years	Number	1991	1010.04	1842.47	552.361
Incidence	Low-middle SDI	Male	50-69 years	Number	1992	1040.12	1868.8	581.056
Incidence	Low-middle SDI	Male	50-69 years	Number	1993	1069.24	1911.94	602.381
Incidence	Low-middle SDI	Male	50-69 years	Number	1994	1096.05	1953.27	621.237
Incidence	Low-middle SDI	Male	50-69 years	Number	1995	1120.18	2000.05	639.152
Incidence	Low-middle SDI	Male	50-69 years	Number	1996	1144.89	2011.29	655.079
Incidence	Low-middle SDI	Male	50-69 years	Number	1997	1171.38	2054.39	670.558
Incidence	Low-middle SDI	Male	50-69 years	Number	1998	1195.72	2091.58	688.888
Incidence	Low-middle SDI	Male	50-69 years	Number	1999	1221.38	2120.12	701.616
Incidence	Low-middle SDI	Male	50-69 years	Number	2000	1235.97	2142.19	706.702
Incidence	Low-middle SDI	Male	50-69 years	Number	2001	1258.28	2191.37	716.892
Incidence	Low-middle SDI	Male	50-69 years	Number	2002	1273.08	2217.22	721.384
Incidence	Low-middle SDI	Male	50-69 years	Number	2003	1288.45	2255.76	717.651
Incidence	Low-middle SDI	Male	50-69 years	Number	2004	1308.62	2303.4	730.092
Incidence	Low-middle SDI	Male	50-69 years	Number	2005	1342.68	2377.54	740.901
Incidence	Low-middle SDI	Male	50-69 years	Number	2006	1380.24	2437.96	756.087
Incidence	Low-middle SDI	Male	50-69 years	Number	2007	1418.68	2494.32	781.213
Incidence	Low-middle SDI	Male	50-69 years	Number	2008	1458.34	2552.67	804.094
Incidence	Low-middle SDI	Male	50-69 years	Number	2009	1503	2615.49	835.867
Incidence	Low-middle SDI	Male	50-69 years	Number	2010	1557.24	2715.25	869.404
Incidence	Low-middle SDI	Male	50-69 years	Number	2011	1629.39	2841.84	912.716
Incidence	Low-middle SDI	Male	50-69 years	Number	2012	1722.84	3021.43	962.554
Incidence	Low-middle SDI	Male	50-69 years	Number	2013	1830.89	3222.65	1019.48
Incidence	Low-middle SDI	Male	50-69 years	Number	2014	1944.95	3429.61	1083.12
Incidence	Low-middle SDI	Male	50-69 years	Number	2015	2052.68	3626.89	1143.15
Incidence	Low-middle SDI	Male	50-69 years	Number	2016	2152.24	3846.85	1171.36
Incidence	Low-middle SDI	Male	50-69 years	Number	2017	2247.6	4054.47	1190.09
Incidence	Low-middle SDI	Male	50-69 years	Number	2018	2345.78	4265.15	1255.48
Incidence	Low-middle SDI	Male	50-69 years	Number	2019	2449.51	4442.91	1322.83
Incidence	Low-middle SDI	Male	70+ years	Number	1990	323.55	519.141	218.524
Incidence	Low-middle SDI	Male	70+ years	Number	1991	336.003	525.317	230.299
Incidence	Low-middle SDI	Male	70+ years	Number	1992	351.257	535.298	241.558
Incidence	Low-middle SDI	Male	70+ years	Number	1993	366.296	554.09	252.876
Incidence	Low-middle SDI	Male	70+ years	Number	1994	381.083	573.243	264.074
Incidence	Low-middle SDI	Male	70+ years	Number	1995	395.889	594.781	273.641
Incidence	Low-middle SDI	Male	70+ years	Number	1996	410.557	610.923	284.851
Incidence	Low-middle SDI	Male	70+ years	Number	1997	424.983	632.979	297.35
Incidence	Low-middle SDI	Male	70+ years	Number	1998	439.153	646.901	308.143
Incidence	Low-middle SDI	Male	70+ years	Number	1999	453.72	661.213	320.046
Incidence	Low-middle SDI	Male	70+ years	Number	2000	468.146	687.053	328.615
Incidence	Low-middle SDI	Male	70+ years	Number	2001	479.673	701.453	339.802
Incidence	Low-middle SDI	Male	70+ years	Number	2002	487.426	719.214	347.578
Incidence	Low-middle SDI	Male	70+ years	Number	2003	493.997	731.48	350.412
Incidence	Low-middle SDI	Male	70+ years	Number	2004	503.093	746.811	354.877
Incidence	Low-middle SDI	Male	70+ years	Number	2005	516.846	769.151	362.814
Incidence	Low-middle SDI	Male	70+ years	Number	2006	532.869	785.405	375.093
Incidence	Low-middle SDI	Male	70+ years	Number	2007	547.657	806.233	387.093
Incidence	Low-middle SDI	Male	70+ years	Number	2008	562.363	821.871	398.909
Incidence	Low-middle SDI	Male	70+ years	Number	2009	579.09	844.28	411.523
Incidence	Low-middle SDI	Male	70+ years	Number	2010	600.329	870.556	425.515
Incidence	Low-middle SDI	Male	70+ years	Number	2011	629.311	912.8	452.474
Incidence	Low-middle SDI	Male	70+ years	Number	2012	664.932	958.601	483.88
Incidence	Low-middle SDI	Male	70+ years	Number	2013	703.724	1000.4	516.162
Incidence	Low-middle SDI	Male	70+ years	Number	2014	740.506	1046.06	544.907
Incidence	Low-middle SDI	Male	70+ years	Number	2015	775.103	1095.95	577.561
Incidence	Low-middle SDI	Male	70+ years	Number	2016	816.757	1156.79	598.808
Incidence	Low-middle SDI	Male	70+ years	Number	2017	861.735	1253.29	624.131
Incidence	Low-middle SDI	Male	70+ years	Number	2018	903.166	1307.64	655.846
Incidence	Low-middle SDI	Male	70+ years	Number	2019	948.118	1375.61	691.756
Incidence	Low-middle SDI	Male	0 to 14	Number	1990	0	0	0
Incidence	Low-middle SDI	Male	0 to 14	Number	1991	0	0	0
Incidence	Low-middle SDI	Male	0 to 14	Number	1992	0	0	0
Incidence	Low-middle SDI	Male	0 to 14	Number	1993	0	0	0
Incidence	Low-middle SDI	Male	0 to 14	Number	1994	0	0	0
Incidence	Low-middle SDI	Male	0 to 14	Number	1995	0	0	0
Incidence	Low-middle SDI	Male	0 to 14	Number	1996	0	0	0
Incidence	Low-middle SDI	Male	0 to 14	Number	1997	0	0	0
Incidence	Low-middle SDI	Male	0 to 14	Number	1998	0	0	0
Incidence	Low-middle SDI	Male	0 to 14	Number	1999	0	0	0
Incidence	Low-middle SDI	Male	0 to 14	Number	2000	0	0	0
Incidence	Low-middle SDI	Male	0 to 14	Number	2001	0	0	0
Incidence	Low-middle SDI	Male	0 to 14	Number	2002	0	0	0
Incidence	Low-middle SDI	Male	0 to 14	Number	2003	0	0	0
Incidence	Low-middle SDI	Male	0 to 14	Number	2004	0	0	0
Incidence	Low-middle SDI	Male	0 to 14	Number	2005	0	0	0
Incidence	Low-middle SDI	Male	0 to 14	Number	2006	0	0	0
Incidence	Low-middle SDI	Male	0 to 14	Number	2007	0	0	0
Incidence	Low-middle SDI	Male	0 to 14	Number	2008	0	0	0
Incidence	Low-middle SDI	Male	0 to 14	Number	2009	0	0	0
Incidence	Low-middle SDI	Male	0 to 14	Number	2010	0	0	0
Incidence	Low-middle SDI	Male	0 to 14	Number	2011	0	0	0
Incidence	Low-middle SDI	Male	0 to 14	Number	2012	0	0	0
Incidence	Low-middle SDI	Male	0 to 14	Number	2013	0	0	0
Incidence	Low-middle SDI	Male	0 to 14	Number	2014	0	0	0
Incidence	Low-middle SDI	Male	0 to 14	Number	2015	0	0	0
Incidence	Low-middle SDI	Male	0 to 14	Number	2016	0	0	0
Incidence	Low-middle SDI	Male	0 to 14	Number	2017	0	0	0
Incidence	Low-middle SDI	Male	0 to 14	Number	2018	0	0	0
Incidence	Low-middle SDI	Male	0 to 14	Number	2019	0	0	0
Incidence	Low SDI	Male	15-49 years	Number	1990	937.633	1573.13	513.334
Incidence	Low SDI	Male	15-49 years	Number	1991	988.746	1658.73	536.014
Incidence	Low SDI	Male	15-49 years	Number	1992	1017.82	1697.1	550.634
Incidence	Low SDI	Male	15-49 years	Number	1993	1045.63	1736.62	568.782
Incidence	Low SDI	Male	15-49 years	Number	1994	1075.41	1778.77	587.966
Incidence	Low SDI	Male	15-49 years	Number	1995	1107.75	1825.56	615.51
Incidence	Low SDI	Male	15-49 years	Number	1996	1141.68	1879.01	639.011
Incidence	Low SDI	Male	15-49 years	Number	1997	1172.77	1921.81	661.744
Incidence	Low SDI	Male	15-49 years	Number	1998	1202.61	1973.34	680.153
Incidence	Low SDI	Male	15-49 years	Number	1999	1233.7	2007.83	699.206
Incidence	Low SDI	Male	15-49 years	Number	2000	1270.77	2066.7	722.971
Incidence	Low SDI	Male	15-49 years	Number	2001	1308.46	2130.22	742.945
Incidence	Low SDI	Male	15-49 years	Number	2002	1352.66	2200.62	770.562
Incidence	Low SDI	Male	15-49 years	Number	2003	1400.8	2271.58	799.77
Incidence	Low SDI	Male	15-49 years	Number	2004	1451.76	2346	830.969
Incidence	Low SDI	Male	15-49 years	Number	2005	1504.67	2426.14	858.434
Incidence	Low SDI	Male	15-49 years	Number	2006	1565.05	2535.37	893.909
Incidence	Low SDI	Male	15-49 years	Number	2007	1637.57	2660.28	933.287
Incidence	Low SDI	Male	15-49 years	Number	2008	1731.85	2802.02	987.688
Incidence	Low SDI	Male	15-49 years	Number	2009	1815.86	2933.96	1037.86
Incidence	Low SDI	Male	15-49 years	Number	2010	1896.5	3060.94	1081.65
Incidence	Low SDI	Male	15-49 years	Number	2011	1980.14	3193.88	1141.85
Incidence	Low SDI	Male	15-49 years	Number	2012	2075.57	3330.66	1206.33
Incidence	Low SDI	Male	15-49 years	Number	2013	2179.05	3495.87	1262.78
Incidence	Low SDI	Male	15-49 years	Number	2014	2288.71	3682.31	1326.46
Incidence	Low SDI	Male	15-49 years	Number	2015	2403.48	3882.14	1397.7
Incidence	Low SDI	Male	15-49 years	Number	2016	2598.11	4205.86	1494.25
Incidence	Low SDI	Male	15-49 years	Number	2017	2808.57	4632.74	1581.08
Incidence	Low SDI	Male	15-49 years	Number	2018	2962.29	4850.82	1677.98
Incidence	Low SDI	Male	15-49 years	Number	2019	3116.55	5067.47	1774.93
Incidence	Low SDI	Male	50-69 years	Number	1990	483.002	869.834	241.743
Incidence	Low SDI	Male	50-69 years	Number	1991	486.044	874.614	246.004
Incidence	Low SDI	Male	50-69 years	Number	1992	496.243	886.647	257.043
Incidence	Low SDI	Male	50-69 years	Number	1993	505	900.219	268.558
Incidence	Low SDI	Male	50-69 years	Number	1994	514.086	910.715	278.372
Incidence	Low SDI	Male	50-69 years	Number	1995	523.776	922.684	285.527
Incidence	Low SDI	Male	50-69 years	Number	1996	533.213	938.814	291.984
Incidence	Low SDI	Male	50-69 years	Number	1997	541.738	947.286	295.754
Incidence	Low SDI	Male	50-69 years	Number	1998	549.128	953.381	299.325
Incidence	Low SDI	Male	50-69 years	Number	1999	556.494	967.777	304.204
Incidence	Low SDI	Male	50-69 years	Number	2000	562.087	980.058	310.473
Incidence	Low SDI	Male	50-69 years	Number	2001	574.906	1004.67	316.987
Incidence	Low SDI	Male	50-69 years	Number	2002	587.731	1034.82	322.969
Incidence	Low SDI	Male	50-69 years	Number	2003	601.28	1051.82	330.511
Incidence	Low SDI	Male	50-69 years	Number	2004	615.646	1076.95	338.424
Incidence	Low SDI	Male	50-69 years	Number	2005	630.728	1088.67	345.933
Incidence	Low SDI	Male	50-69 years	Number	2006	648.683	1120.1	354.471
Incidence	Low SDI	Male	50-69 years	Number	2007	669.119	1151.68	365.592
Incidence	Low SDI	Male	50-69 years	Number	2008	715.948	1216.53	395.461
Incidence	Low SDI	Male	50-69 years	Number	2009	741.995	1256.05	409.319
Incidence	Low SDI	Male	50-69 years	Number	2010	769.617	1301.59	424.611
Incidence	Low SDI	Male	50-69 years	Number	2011	800.394	1355.15	438.589
Incidence	Low SDI	Male	50-69 years	Number	2012	836.01	1414.73	455.537
Incidence	Low SDI	Male	50-69 years	Number	2013	874.693	1491.88	472.868
Incidence	Low SDI	Male	50-69 years	Number	2014	914.935	1575.53	496.762
Incidence	Low SDI	Male	50-69 years	Number	2015	955.334	1656	519.719
Incidence	Low SDI	Male	50-69 years	Number	2016	1000.56	1741.41	517.256
Incidence	Low SDI	Male	50-69 years	Number	2017	1050.18	1863.06	526.238
Incidence	Low SDI	Male	50-69 years	Number	2018	1103.67	1942.97	555.026
Incidence	Low SDI	Male	50-69 years	Number	2019	1164.96	2060.71	588.311
Incidence	Low SDI	Male	70+ years	Number	1990	146.173	244.013	92.2767
Incidence	Low SDI	Male	70+ years	Number	1991	154.24	251.831	98.0266
Incidence	Low SDI	Male	70+ years	Number	1992	159.363	255.055	101.427
Incidence	Low SDI	Male	70+ years	Number	1993	164.472	259.764	105.362
Incidence	Low SDI	Male	70+ years	Number	1994	169.434	265.024	108.923
Incidence	Low SDI	Male	70+ years	Number	1995	174.507	271.002	112.985
Incidence	Low SDI	Male	70+ years	Number	1996	179.951	277.522	117.05
Incidence	Low SDI	Male	70+ years	Number	1997	185.577	282.226	120.847
Incidence	Low SDI	Male	70+ years	Number	1998	191.186	288.493	125.329
Incidence	Low SDI	Male	70+ years	Number	1999	196.802	298.072	129.501
Incidence	Low SDI	Male	70+ years	Number	2000	202.464	308.939	132.992
Incidence	Low SDI	Male	70+ years	Number	2001	208.015	316.684	136.606
Incidence	Low SDI	Male	70+ years	Number	2002	213.519	323.401	140.963
Incidence	Low SDI	Male	70+ years	Number	2003	218.901	332.206	145.934
Incidence	Low SDI	Male	70+ years	Number	2004	224.225	338.904	150.65
Incidence	Low SDI	Male	70+ years	Number	2005	229.62	346.919	154.363
Incidence	Low SDI	Male	70+ years	Number	2006	234.756	354.777	158.106
Incidence	Low SDI	Male	70+ years	Number	2007	239.856	363.593	160.998
Incidence	Low SDI	Male	70+ years	Number	2008	253.604	379.563	170.496
Incidence	Low SDI	Male	70+ years	Number	2009	259.345	386.417	173.581
Incidence	Low SDI	Male	70+ years	Number	2010	265.595	395.664	179.504
Incidence	Low SDI	Male	70+ years	Number	2011	272.359	404.229	186.078
Incidence	Low SDI	Male	70+ years	Number	2012	279.747	411.898	191.096
Incidence	Low SDI	Male	70+ years	Number	2013	287.338	421.641	196.371
Incidence	Low SDI	Male	70+ years	Number	2014	295.496	431.412	200.607
Incidence	Low SDI	Male	70+ years	Number	2015	304.283	443.005	205.018
Incidence	Low SDI	Male	70+ years	Number	2016	315.539	472.399	212.915
Incidence	Low SDI	Male	70+ years	Number	2017	328.139	496.474	217.524
Incidence	Low SDI	Male	70+ years	Number	2018	339.82	517.698	226.087
Incidence	Low SDI	Male	70+ years	Number	2019	352.043	537.828	237.743
Incidence	Low SDI	Male	0 to 14	Number	1990	0	0	0
Incidence	Low SDI	Male	0 to 14	Number	1991	0	0	0
Incidence	Low SDI	Male	0 to 14	Number	1992	0	0	0
Incidence	Low SDI	Male	0 to 14	Number	1993	0	0	0
Incidence	Low SDI	Male	0 to 14	Number	1994	0	0	0
Incidence	Low SDI	Male	0 to 14	Number	1995	0	0	0
Incidence	Low SDI	Male	0 to 14	Number	1996	0	0	0
Incidence	Low SDI	Male	0 to 14	Number	1997	0	0	0
Incidence	Low SDI	Male	0 to 14	Number	1998	0	0	0
Incidence	Low SDI	Male	0 to 14	Number	1999	0	0	0
Incidence	Low SDI	Male	0 to 14	Number	2000	0	0	0
Incidence	Low SDI	Male	0 to 14	Number	2001	0	0	0
Incidence	Low SDI	Male	0 to 14	Number	2002	0	0	0
Incidence	Low SDI	Male	0 to 14	Number	2003	0	0	0
Incidence	Low SDI	Male	0 to 14	Number	2004	0	0	0
Incidence	Low SDI	Male	0 to 14	Number	2005	0	0	0
Incidence	Low SDI	Male	0 to 14	Number	2006	0	0	0
Incidence	Low SDI	Male	0 to 14	Number	2007	0	0	0
Incidence	Low SDI	Male	0 to 14	Number	2008	0	0	0
Incidence	Low SDI	Male	0 to 14	Number	2009	0	0	0
Incidence	Low SDI	Male	0 to 14	Number	2010	0	0	0
Incidence	Low SDI	Male	0 to 14	Number	2011	0	0	0
Incidence	Low SDI	Male	0 to 14	Number	2012	0	0	0
Incidence	Low SDI	Male	0 to 14	Number	2013	0	0	0
Incidence	Low SDI	Male	0 to 14	Number	2014	0	0	0
Incidence	Low SDI	Male	0 to 14	Number	2015	0	0	0
Incidence	Low SDI	Male	0 to 14	Number	2016	0	0	0
Incidence	Low SDI	Male	0 to 14	Number	2017	0	0	0
Incidence	Low SDI	Male	0 to 14	Number	2018	0	0	0
Incidence	Low SDI	Male	0 to 14	Number	2019	0	0	0
Incidence	Middle SDI	Male	15-49 years	Number	1990	10649.2	17465.2	6115.29
Incidence	Middle SDI	Male	15-49 years	Number	1991	10880.2	17819.1	6367.95
Incidence	Middle SDI	Male	15-49 years	Number	1992	11227.8	18321.2	6649.12
Incidence	Middle SDI	Male	15-49 years	Number	1993	11547.7	18772.1	6905.8
Incidence	Middle SDI	Male	15-49 years	Number	1994	11900.9	19286.1	7164.78
Incidence	Middle SDI	Male	15-49 years	Number	1995	12236.1	19851.1	7401.7
Incidence	Middle SDI	Male	15-49 years	Number	1996	12495.1	20262.2	7538.51
Incidence	Middle SDI	Male	15-49 years	Number	1997	12706	20595	7664.18
Incidence	Middle SDI	Male	15-49 years	Number	1998	12878.6	20852.8	7797.94
Incidence	Middle SDI	Male	15-49 years	Number	1999	13016.3	21024.4	7918.54
Incidence	Middle SDI	Male	15-49 years	Number	2000	13227.5	21211.1	8044.8
Incidence	Middle SDI	Male	15-49 years	Number	2001	13434.4	21552.2	8130.39
Incidence	Middle SDI	Male	15-49 years	Number	2002	13666.2	21988.5	8244.67
Incidence	Middle SDI	Male	15-49 years	Number	2003	13880	22411.4	8357.64
Incidence	Middle SDI	Male	15-49 years	Number	2004	14099.3	22865.3	8476.43
Incidence	Middle SDI	Male	15-49 years	Number	2005	14326.8	23158.3	8620.86
Incidence	Middle SDI	Male	15-49 years	Number	2006	14594.4	23592.3	8804.13
Incidence	Middle SDI	Male	15-49 years	Number	2007	14907.3	24068.7	8988.73
Incidence	Middle SDI	Male	15-49 years	Number	2008	15213.7	24453.2	9206.11
Incidence	Middle SDI	Male	15-49 years	Number	2009	15495.1	24843.4	9408.5
Incidence	Middle SDI	Male	15-49 years	Number	2010	15837.8	25548.9	9578.01
Incidence	Middle SDI	Male	15-49 years	Number	2011	16174.9	26161.5	9813
Incidence	Middle SDI	Male	15-49 years	Number	2012	16545.6	26737	10025.2
Incidence	Middle SDI	Male	15-49 years	Number	2013	16876.2	27196.2	10203.4
Incidence	Middle SDI	Male	15-49 years	Number	2014	17176.5	27789.4	10359.8
Incidence	Middle SDI	Male	15-49 years	Number	2015	17442	28241.3	10526.1
Incidence	Middle SDI	Male	15-49 years	Number	2016	17827.8	29201.6	10745.4
Incidence	Middle SDI	Male	15-49 years	Number	2017	18168.2	29878.3	10900.8
Incidence	Middle SDI	Male	15-49 years	Number	2018	18254	30255.4	10930.6
Incidence	Middle SDI	Male	15-49 years	Number	2019	18164	29918.4	10855.8
Incidence	Middle SDI	Male	50-69 years	Number	1990	3641.42	6258.86	2046.4
Incidence	Middle SDI	Male	50-69 years	Number	1991	3680.07	6239.48	2098.43
Incidence	Middle SDI	Male	50-69 years	Number	1992	3735.8	6254.1	2188
Incidence	Middle SDI	Male	50-69 years	Number	1993	3842.73	6329.86	2269.8
Incidence	Middle SDI	Male	50-69 years	Number	1994	3902.81	6376.24	2326.93
Incidence	Middle SDI	Male	50-69 years	Number	1995	3994.78	6489.49	2385.59
Incidence	Middle SDI	Male	50-69 years	Number	1996	4138.74	6676.77	2507.32
Incidence	Middle SDI	Male	50-69 years	Number	1997	4275.13	6879.55	2603.96
Incidence	Middle SDI	Male	50-69 years	Number	1998	4424.88	7115.55	2706.52
Incidence	Middle SDI	Male	50-69 years	Number	1999	4604.62	7438.38	2802.67
Incidence	Middle SDI	Male	50-69 years	Number	2000	4739.77	7716.3	2883.48
Incidence	Middle SDI	Male	50-69 years	Number	2001	4848.97	7944.3	2935.42
Incidence	Middle SDI	Male	50-69 years	Number	2002	4862.79	8023.43	2882.29
Incidence	Middle SDI	Male	50-69 years	Number	2003	4898.87	8253.58	2824.15
Incidence	Middle SDI	Male	50-69 years	Number	2004	4965.41	8490.09	2781.92
Incidence	Middle SDI	Male	50-69 years	Number	2005	5153.59	8869.09	2849.86
Incidence	Middle SDI	Male	50-69 years	Number	2006	5362.33	9191.91	2971.51
Incidence	Middle SDI	Male	50-69 years	Number	2007	5543.15	9476.61	3066.58
Incidence	Middle SDI	Male	50-69 years	Number	2008	5755.42	9764.15	3200.5
Incidence	Middle SDI	Male	50-69 years	Number	2009	5972.24	10093.6	3344.49
Incidence	Middle SDI	Male	50-69 years	Number	2010	6197.89	10477.3	3479.71
Incidence	Middle SDI	Male	50-69 years	Number	2011	6474.99	10911	3646.4
Incidence	Middle SDI	Male	50-69 years	Number	2012	6819.78	11438.8	3845.83
Incidence	Middle SDI	Male	50-69 years	Number	2013	7226.12	12079.4	4099.13
Incidence	Middle SDI	Male	50-69 years	Number	2014	7658.98	12752.6	4398.96
Incidence	Middle SDI	Male	50-69 years	Number	2015	8073.74	13406.1	4608.13
Incidence	Middle SDI	Male	50-69 years	Number	2016	8464.96	13958.4	4824.45
Incidence	Middle SDI	Male	50-69 years	Number	2017	8850.46	14523.3	5054.71
Incidence	Middle SDI	Male	50-69 years	Number	2018	9282.27	15356.8	5286.46
Incidence	Middle SDI	Male	50-69 years	Number	2019	9783.89	16006.9	5480.26
Incidence	Middle SDI	Male	70+ years	Number	1990	994.856	1486.05	709.403
Incidence	Middle SDI	Male	70+ years	Number	1991	1026.37	1548.03	740.81
Incidence	Middle SDI	Male	70+ years	Number	1992	1084.41	1595.95	786.081
Incidence	Middle SDI	Male	70+ years	Number	1993	1161.01	1693.05	846.147
Incidence	Middle SDI	Male	70+ years	Number	1994	1211.97	1750.75	884.801
Incidence	Middle SDI	Male	70+ years	Number	1995	1271.05	1820.48	926.399
Incidence	Middle SDI	Male	70+ years	Number	1996	1340.31	1907.18	988.319
Incidence	Middle SDI	Male	70+ years	Number	1997	1395.28	1985.93	1032.37
Incidence	Middle SDI	Male	70+ years	Number	1998	1447.58	2064.95	1073.68
Incidence	Middle SDI	Male	70+ years	Number	1999	1497.1	2152.14	1108.96
Incidence	Middle SDI	Male	70+ years	Number	2000	1544.72	2235.01	1138.2
Incidence	Middle SDI	Male	70+ years	Number	2001	1559.35	2260.71	1158.46
Incidence	Middle SDI	Male	70+ years	Number	2002	1514.18	2214.57	1112
Incidence	Middle SDI	Male	70+ years	Number	2003	1465.87	2167.65	1057.61
Incidence	Middle SDI	Male	70+ years	Number	2004	1430.36	2158.05	1020.84
Incidence	Middle SDI	Male	70+ years	Number	2005	1454.3	2221.35	1037.9
Incidence	Middle SDI	Male	70+ years	Number	2006	1512.63	2280.08	1083.32
Incidence	Middle SDI	Male	70+ years	Number	2007	1570.24	2338.83	1132.73
Incidence	Middle SDI	Male	70+ years	Number	2008	1647.77	2422.16	1185.78
Incidence	Middle SDI	Male	70+ years	Number	2009	1730.37	2537.78	1247.67
Incidence	Middle SDI	Male	70+ years	Number	2010	1808.34	2651.48	1300.41
Incidence	Middle SDI	Male	70+ years	Number	2011	1899.5	2767.32	1365.57
Incidence	Middle SDI	Male	70+ years	Number	2012	2006.66	2900.43	1458.4
Incidence	Middle SDI	Male	70+ years	Number	2013	2128.35	3043.05	1559.3
Incidence	Middle SDI	Male	70+ years	Number	2014	2252.55	3203.77	1648.13
Incidence	Middle SDI	Male	70+ years	Number	2015	2372.56	3352.41	1728.02
Incidence	Middle SDI	Male	70+ years	Number	2016	2514.39	3523.12	1843.51
Incidence	Middle SDI	Male	70+ years	Number	2017	2667.76	3809.11	1939.75
Incidence	Middle SDI	Male	70+ years	Number	2018	2814.63	4029.93	2041.25
Incidence	Middle SDI	Male	70+ years	Number	2019	2989.09	4342.82	2155.39
Incidence	Middle SDI	Male	0 to 14	Number	1990	0	0	0
Incidence	Middle SDI	Male	0 to 14	Number	1991	0	0	0
Incidence	Middle SDI	Male	0 to 14	Number	1992	0	0	0
Incidence	Middle SDI	Male	0 to 14	Number	1993	0	0	0
Incidence	Middle SDI	Male	0 to 14	Number	1994	0	0	0
Incidence	Middle SDI	Male	0 to 14	Number	1995	0	0	0
Incidence	Middle SDI	Male	0 to 14	Number	1996	0	0	0
Incidence	Middle SDI	Male	0 to 14	Number	1997	0	0	0
Incidence	Middle SDI	Male	0 to 14	Number	1998	0	0	0
Incidence	Middle SDI	Male	0 to 14	Number	1999	0	0	0
Incidence	Middle SDI	Male	0 to 14	Number	2000	0	0	0
Incidence	Middle SDI	Male	0 to 14	Number	2001	0	0	0
Incidence	Middle SDI	Male	0 to 14	Number	2002	0	0	0
Incidence	Middle SDI	Male	0 to 14	Number	2003	0	0	0
Incidence	Middle SDI	Male	0 to 14	Number	2004	0	0	0
Incidence	Middle SDI	Male	0 to 14	Number	2005	0	0	0
Incidence	Middle SDI	Male	0 to 14	Number	2006	0	0	0
Incidence	Middle SDI	Male	0 to 14	Number	2007	0	0	0
Incidence	Middle SDI	Male	0 to 14	Number	2008	0	0	0
Incidence	Middle SDI	Male	0 to 14	Number	2009	0	0	0
Incidence	Middle SDI	Male	0 to 14	Number	2010	0	0	0
Incidence	Middle SDI	Male	0 to 14	Number	2011	0	0	0
Incidence	Middle SDI	Male	0 to 14	Number	2012	0	0	0
Incidence	Middle SDI	Male	0 to 14	Number	2013	0	0	0
Incidence	Middle SDI	Male	0 to 14	Number	2014	0	0	0
Incidence	Middle SDI	Male	0 to 14	Number	2015	0	0	0
Incidence	Middle SDI	Male	0 to 14	Number	2016	0	0	0
Incidence	Middle SDI	Male	0 to 14	Number	2017	0	0	0
Incidence	Middle SDI	Male	0 to 14	Number	2018	0	0	0
Incidence	Middle SDI	Male	0 to 14	Number	2019	0	0	0
Incidence	Global	Female	15-49 years	Number	1990	26913.2	42912.1	16353.9
Incidence	Global	Female	15-49 years	Number	1991	27593.7	43709.6	16823.9
Incidence	Global	Female	15-49 years	Number	1992	28288.3	44631.2	17387.7
Incidence	Global	Female	15-49 years	Number	1993	28988.9	45873.8	17951.1
Incidence	Global	Female	15-49 years	Number	1994	29706.8	46837.3	18448.5
Incidence	Global	Female	15-49 years	Number	1995	30409.1	47739.3	18916.7
Incidence	Global	Female	15-49 years	Number	1996	31039	48762.4	19419
Incidence	Global	Female	15-49 years	Number	1997	31479.5	49558.7	19676.4
Incidence	Global	Female	15-49 years	Number	1998	31870.3	50294.1	19929.4
Incidence	Global	Female	15-49 years	Number	1999	32201.1	50943.1	20166.8
Incidence	Global	Female	15-49 years	Number	2000	32620.7	51816.2	20465.6
Incidence	Global	Female	15-49 years	Number	2001	32866.9	52237.6	20585.7
Incidence	Global	Female	15-49 years	Number	2002	33021.4	52590.1	20607
Incidence	Global	Female	15-49 years	Number	2003	33146.6	53010.9	20531.9
Incidence	Global	Female	15-49 years	Number	2004	33337.4	53519.1	20614.1
Incidence	Global	Female	15-49 years	Number	2005	33690.4	54046.4	20822.1
Incidence	Global	Female	15-49 years	Number	2006	34253.7	54984.6	21132.1
Incidence	Global	Female	15-49 years	Number	2007	34970.4	56164.4	21601.8
Incidence	Global	Female	15-49 years	Number	2008	35797.4	57361.8	22149.6
Incidence	Global	Female	15-49 years	Number	2009	36665.1	58628.8	22721.6
Incidence	Global	Female	15-49 years	Number	2010	37500.1	59878.5	23243.2
Incidence	Global	Female	15-49 years	Number	2011	38309.8	61189	23659.8
Incidence	Global	Female	15-49 years	Number	2012	39136.1	62543.2	24126.9
Incidence	Global	Female	15-49 years	Number	2013	39940.3	63864.6	24545.7
Incidence	Global	Female	15-49 years	Number	2014	40724.7	65160	24947.7
Incidence	Global	Female	15-49 years	Number	2015	41512.9	66473.1	25229
Incidence	Global	Female	15-49 years	Number	2016	42800.2	68424.8	25500.9
Incidence	Global	Female	15-49 years	Number	2017	43997.6	70458.9	26174.8
Incidence	Global	Female	15-49 years	Number	2018	44457.7	70914.9	26514.5
Incidence	Global	Female	15-49 years	Number	2019	44606.1	70859.2	26410.1
Incidence	Global	Female	50-69 years	Number	1990	16050.2	26729.1	8783.2
Incidence	Global	Female	50-69 years	Number	1991	16298.7	26955.6	9056.71
Incidence	Global	Female	50-69 years	Number	1992	16541.1	27111.6	9239.45
Incidence	Global	Female	50-69 years	Number	1993	16781.8	27291.8	9582.65
Incidence	Global	Female	50-69 years	Number	1994	17045.7	27627.8	9807.62
Incidence	Global	Female	50-69 years	Number	1995	17339.8	27853.7	10168.9
Incidence	Global	Female	50-69 years	Number	1996	17740.3	28422.9	10378.2
Incidence	Global	Female	50-69 years	Number	1997	18271	29224.3	10606.7
Incidence	Global	Female	50-69 years	Number	1998	18817.5	29996.8	10929.7
Incidence	Global	Female	50-69 years	Number	1999	19403.1	31016.1	11314.5
Incidence	Global	Female	50-69 years	Number	2000	19875.2	31765.6	11624.4
Incidence	Global	Female	50-69 years	Number	2001	20392	32463.1	11999.9
Incidence	Global	Female	50-69 years	Number	2002	20785.2	33176.1	12228.4
Incidence	Global	Female	50-69 years	Number	2003	21186.9	33945	12359
Incidence	Global	Female	50-69 years	Number	2004	21679.6	34879.9	12560.1
Incidence	Global	Female	50-69 years	Number	2005	22361	35949.5	12941.8
Incidence	Global	Female	50-69 years	Number	2006	23190.5	37179.6	13560.9
Incidence	Global	Female	50-69 years	Number	2007	24093	38437.2	14206.1
Incidence	Global	Female	50-69 years	Number	2008	25038.6	39712.7	14841.5
Incidence	Global	Female	50-69 years	Number	2009	26003.2	41002.3	15495.5
Incidence	Global	Female	50-69 years	Number	2010	26998.9	42473.2	16087
Incidence	Global	Female	50-69 years	Number	2011	28058.2	44263.9	16713.3
Incidence	Global	Female	50-69 years	Number	2012	29327.6	46381.1	17444.5
Incidence	Global	Female	50-69 years	Number	2013	30764.8	48646.5	18271.3
Incidence	Global	Female	50-69 years	Number	2014	32264.8	51022.3	19175.4
Incidence	Global	Female	50-69 years	Number	2015	33748.2	53329	20075.8
Incidence	Global	Female	50-69 years	Number	2016	35146	55741.2	20852
Incidence	Global	Female	50-69 years	Number	2017	36465	58178.7	21282.2
Incidence	Global	Female	50-69 years	Number	2018	37741.9	60618.3	22066.7
Incidence	Global	Female	50-69 years	Number	2019	39038.5	62634.4	22626.8
Incidence	Global	Female	70+ years	Number	1990	4228.81	6359.38	3054.23
Incidence	Global	Female	70+ years	Number	1991	4422.84	6556.51	3230.51
Incidence	Global	Female	70+ years	Number	1992	4620.23	6768.55	3420.42
Incidence	Global	Female	70+ years	Number	1993	4819.23	6987.05	3582.14
Incidence	Global	Female	70+ years	Number	1994	5021.17	7244.49	3756.28
Incidence	Global	Female	70+ years	Number	1995	5229.36	7529.78	3895.26
Incidence	Global	Female	70+ years	Number	1996	5447.77	7811.31	4081.71
Incidence	Global	Female	70+ years	Number	1997	5679.27	8077.26	4279.98
Incidence	Global	Female	70+ years	Number	1998	5917.02	8397.98	4476.01
Incidence	Global	Female	70+ years	Number	1999	6148.16	8670.26	4644.79
Incidence	Global	Female	70+ years	Number	2000	6354.06	8918.94	4784.36
Incidence	Global	Female	70+ years	Number	2001	6475.81	9139.12	4861.48
Incidence	Global	Female	70+ years	Number	2002	6500.33	9193.35	4869.84
Incidence	Global	Female	70+ years	Number	2003	6492.57	9276.31	4838.24
Incidence	Global	Female	70+ years	Number	2004	6522.63	9392	4845.35
Incidence	Global	Female	70+ years	Number	2005	6665.68	9617.55	4919.22
Incidence	Global	Female	70+ years	Number	2006	6900.95	9869.21	5099.19
Incidence	Global	Female	70+ years	Number	2007	7144.57	10102.1	5300.95
Incidence	Global	Female	70+ years	Number	2008	7393.72	10293	5530.33
Incidence	Global	Female	70+ years	Number	2009	7645.9	10529.6	5721.61
Incidence	Global	Female	70+ years	Number	2010	7911.41	10858.7	5907.72
Incidence	Global	Female	70+ years	Number	2011	8192.2	11235.8	6134.86
Incidence	Global	Female	70+ years	Number	2012	8487.97	11640.1	6362.46
Incidence	Global	Female	70+ years	Number	2013	8788.26	12053.6	6588.88
Incidence	Global	Female	70+ years	Number	2014	9085.62	12397.4	6815.11
Incidence	Global	Female	70+ years	Number	2015	9367.66	12728.7	6993.12
Incidence	Global	Female	70+ years	Number	2016	9667.85	13445.8	7185.4
Incidence	Global	Female	70+ years	Number	2017	10016.1	14152.4	7381.11
Incidence	Global	Female	70+ years	Number	2018	10392.6	14729.8	7623.36
Incidence	Global	Female	70+ years	Number	2019	10814.9	15191.3	7899.38
Incidence	Global	Female	0 to 14	Number	1990	0	0	0
Incidence	Global	Female	0 to 14	Number	1991	0	0	0
Incidence	Global	Female	0 to 14	Number	1992	0	0	0
Incidence	Global	Female	0 to 14	Number	1993	0	0	0
Incidence	Global	Female	0 to 14	Number	1994	0	0	0
Incidence	Global	Female	0 to 14	Number	1995	0	0	0
Incidence	Global	Female	0 to 14	Number	1996	0	0	0
Incidence	Global	Female	0 to 14	Number	1997	0	0	0
Incidence	Global	Female	0 to 14	Number	1998	0	0	0
Incidence	Global	Female	0 to 14	Number	1999	0	0	0
Incidence	Global	Female	0 to 14	Number	2000	0	0	0
Incidence	Global	Female	0 to 14	Number	2001	0	0	0
Incidence	Global	Female	0 to 14	Number	2002	0	0	0
Incidence	Global	Female	0 to 14	Number	2003	0	0	0
Incidence	Global	Female	0 to 14	Number	2004	0	0	0
Incidence	Global	Female	0 to 14	Number	2005	0	0	0
Incidence	Global	Female	0 to 14	Number	2006	0	0	0
Incidence	Global	Female	0 to 14	Number	2007	0	0	0
Incidence	Global	Female	0 to 14	Number	2008	0	0	0
Incidence	Global	Female	0 to 14	Number	2009	0	0	0
Incidence	Global	Female	0 to 14	Number	2010	0	0	0
Incidence	Global	Female	0 to 14	Number	2011	0	0	0
Incidence	Global	Female	0 to 14	Number	2012	0	0	0
Incidence	Global	Female	0 to 14	Number	2013	0	0	0
Incidence	Global	Female	0 to 14	Number	2014	0	0	0
Incidence	Global	Female	0 to 14	Number	2015	0	0	0
Incidence	Global	Female	0 to 14	Number	2016	0	0	0
Incidence	Global	Female	0 to 14	Number	2017	0	0	0
Incidence	Global	Female	0 to 14	Number	2018	0	0	0
Incidence	Global	Female	0 to 14	Number	2019	0	0	0
Incidence	High-middle SDI	Female	15-49 years	Number	1990	6847.92	11191.1	4102.04
Incidence	High-middle SDI	Female	15-49 years	Number	1991	6972.08	11313.4	4223.05
Incidence	High-middle SDI	Female	15-49 years	Number	1992	7118.67	11541.8	4323.02
Incidence	High-middle SDI	Female	15-49 years	Number	1993	7287.54	11866.5	4441.92
Incidence	High-middle SDI	Female	15-49 years	Number	1994	7471.46	12106.6	4583.86
Incidence	High-middle SDI	Female	15-49 years	Number	1995	7656.53	12255.2	4700.88
Incidence	High-middle SDI	Female	15-49 years	Number	1996	7822.96	12505.9	4820.8
Incidence	High-middle SDI	Female	15-49 years	Number	1997	7945.16	12714.3	4878.92
Incidence	High-middle SDI	Female	15-49 years	Number	1998	8063.56	12925.6	4937.58
Incidence	High-middle SDI	Female	15-49 years	Number	1999	8139.62	13122.6	4960.52
Incidence	High-middle SDI	Female	15-49 years	Number	2000	8209.04	13211.5	5000.8
Incidence	High-middle SDI	Female	15-49 years	Number	2001	8191.45	13196.5	4989.59
Incidence	High-middle SDI	Female	15-49 years	Number	2002	8118.32	13107.6	4927.1
Incidence	High-middle SDI	Female	15-49 years	Number	2003	8022.67	12943.8	4845.12
Incidence	High-middle SDI	Female	15-49 years	Number	2004	7949.77	12820.5	4783.16
Incidence	High-middle SDI	Female	15-49 years	Number	2005	7944.91	12807.4	4777.84
Incidence	High-middle SDI	Female	15-49 years	Number	2006	8022.83	13016	4841.29
Incidence	High-middle SDI	Female	15-49 years	Number	2007	8155.12	13208.7	4924.87
Incidence	High-middle SDI	Female	15-49 years	Number	2008	8333	13522.4	5029.11
Incidence	High-middle SDI	Female	15-49 years	Number	2009	8525.35	13855.3	5181.05
Incidence	High-middle SDI	Female	15-49 years	Number	2010	8699.41	14158.3	5285.23
Incidence	High-middle SDI	Female	15-49 years	Number	2011	8853.07	14405.4	5355.52
Incidence	High-middle SDI	Female	15-49 years	Number	2012	9004.65	14653.1	5425.84
Incidence	High-middle SDI	Female	15-49 years	Number	2013	9144.39	14893.7	5487.49
Incidence	High-middle SDI	Female	15-49 years	Number	2014	9265.7	15133.6	5535.79
Incidence	High-middle SDI	Female	15-49 years	Number	2015	9368.14	15322.2	5569.51
Incidence	High-middle SDI	Female	15-49 years	Number	2016	9537.05	15794.3	5612.15
Incidence	High-middle SDI	Female	15-49 years	Number	2017	9662.74	16172	5658.64
Incidence	High-middle SDI	Female	15-49 years	Number	2018	9635.83	16019.7	5627.81
Incidence	High-middle SDI	Female	15-49 years	Number	2019	9555.58	15799	5573.76
Incidence	High-middle SDI	Female	50-69 years	Number	1990	4305.91	7032.68	2393.67
Incidence	High-middle SDI	Female	50-69 years	Number	1991	4273.05	6982.83	2401.36
Incidence	High-middle SDI	Female	50-69 years	Number	1992	4236.8	6914.16	2429.31
Incidence	High-middle SDI	Female	50-69 years	Number	1993	4201.17	6818.75	2439.35
Incidence	High-middle SDI	Female	50-69 years	Number	1994	4180.91	6680.97	2461.81
Incidence	High-middle SDI	Female	50-69 years	Number	1995	4189.53	6661.96	2493.76
Incidence	High-middle SDI	Female	50-69 years	Number	1996	4261.2	6735.18	2546.35
Incidence	High-middle SDI	Female	50-69 years	Number	1997	4398.13	6911.97	2627.85
Incidence	High-middle SDI	Female	50-69 years	Number	1998	4546.94	7117.58	2721.55
Incidence	High-middle SDI	Female	50-69 years	Number	1999	4710.53	7390.05	2820.88
Incidence	High-middle SDI	Female	50-69 years	Number	2000	4831.66	7595.64	2883.34
Incidence	High-middle SDI	Female	50-69 years	Number	2001	4951.03	7780.41	2936.89
Incidence	High-middle SDI	Female	50-69 years	Number	2002	5033	7942.97	2960.43
Incidence	High-middle SDI	Female	50-69 years	Number	2003	5109.11	8072.36	2971.49
Incidence	High-middle SDI	Female	50-69 years	Number	2004	5191.71	8287.65	2984.75
Incidence	High-middle SDI	Female	50-69 years	Number	2005	5310.46	8499.73	3020.32
Incidence	High-middle SDI	Female	50-69 years	Number	2006	5441.14	8703.48	3103.8
Incidence	High-middle SDI	Female	50-69 years	Number	2007	5548.94	8860.11	3182.46
Incidence	High-middle SDI	Female	50-69 years	Number	2008	5646.63	9014.55	3251.74
Incidence	High-middle SDI	Female	50-69 years	Number	2009	5748.84	9145.62	3308.34
Incidence	High-middle SDI	Female	50-69 years	Number	2010	5890.64	9355.66	3396.44
Incidence	High-middle SDI	Female	50-69 years	Number	2011	6074.97	9664.53	3500.23
Incidence	High-middle SDI	Female	50-69 years	Number	2012	6304.66	10062	3639.98
Incidence	High-middle SDI	Female	50-69 years	Number	2013	6575.46	10523.7	3797.59
Incidence	High-middle SDI	Female	50-69 years	Number	2014	6860.35	10979.2	3971.16
Incidence	High-middle SDI	Female	50-69 years	Number	2015	7143.63	11426.5	4137.96
Incidence	High-middle SDI	Female	50-69 years	Number	2016	7388.76	11845.6	4235.28
Incidence	High-middle SDI	Female	50-69 years	Number	2017	7598.63	12266.5	4274.33
Incidence	High-middle SDI	Female	50-69 years	Number	2018	7777.27	12585.5	4392.46
Incidence	High-middle SDI	Female	50-69 years	Number	2019	7913.06	12872.8	4408.82
Incidence	High-middle SDI	Female	70+ years	Number	1990	1085.69	1473.64	811.179
Incidence	High-middle SDI	Female	70+ years	Number	1991	1129.08	1523.65	856.057
Incidence	High-middle SDI	Female	70+ years	Number	1992	1170.98	1575.9	893.932
Incidence	High-middle SDI	Female	70+ years	Number	1993	1211.34	1627.78	926.221
Incidence	High-middle SDI	Female	70+ years	Number	1994	1250.37	1670.51	952.061
Incidence	High-middle SDI	Female	70+ years	Number	1995	1287.77	1723.3	978.71
Incidence	High-middle SDI	Female	70+ years	Number	1996	1319.56	1764.14	1006.37
Incidence	High-middle SDI	Female	70+ years	Number	1997	1344.58	1813.17	1024.02
Incidence	High-middle SDI	Female	70+ years	Number	1998	1366.84	1835.75	1042.47
Incidence	High-middle SDI	Female	70+ years	Number	1999	1390.44	1867.6	1065.06
Incidence	High-middle SDI	Female	70+ years	Number	2000	1415.13	1898.72	1082.77
Incidence	High-middle SDI	Female	70+ years	Number	2001	1416.36	1905.45	1081.11
Incidence	High-middle SDI	Female	70+ years	Number	2002	1377.18	1877.18	1045.13
Incidence	High-middle SDI	Female	70+ years	Number	2003	1322.75	1821.19	993.772
Incidence	High-middle SDI	Female	70+ years	Number	2004	1279.76	1776.28	951.425
Incidence	High-middle SDI	Female	70+ years	Number	2005	1277.41	1793.02	945.865
Incidence	High-middle SDI	Female	70+ years	Number	2006	1310.79	1841.48	978.132
Incidence	High-middle SDI	Female	70+ years	Number	2007	1347.29	1849.91	1012.91
Incidence	High-middle SDI	Female	70+ years	Number	2008	1386.18	1871.83	1052.81
Incidence	High-middle SDI	Female	70+ years	Number	2009	1426.88	1878.3	1087.04
Incidence	High-middle SDI	Female	70+ years	Number	2010	1470.92	1939.84	1122.42
Incidence	High-middle SDI	Female	70+ years	Number	2011	1514.85	1977.62	1165.75
Incidence	High-middle SDI	Female	70+ years	Number	2012	1553.38	2029.92	1196.07
Incidence	High-middle SDI	Female	70+ years	Number	2013	1586.92	2067.09	1224.21
Incidence	High-middle SDI	Female	70+ years	Number	2014	1619.95	2118.76	1240.45
Incidence	High-middle SDI	Female	70+ years	Number	2015	1657.39	2171.72	1265.39
Incidence	High-middle SDI	Female	70+ years	Number	2016	1706.21	2235.09	1291.1
Incidence	High-middle SDI	Female	70+ years	Number	2017	1763.3	2337.48	1319.28
Incidence	High-middle SDI	Female	70+ years	Number	2018	1823.44	2400.56	1373.04
Incidence	High-middle SDI	Female	70+ years	Number	2019	1895.31	2511.39	1398.87
Incidence	High-middle SDI	Female	0 to 14	Number	1990	0	0	0
Incidence	High-middle SDI	Female	0 to 14	Number	1991	0	0	0
Incidence	High-middle SDI	Female	0 to 14	Number	1992	0	0	0
Incidence	High-middle SDI	Female	0 to 14	Number	1993	0	0	0
Incidence	High-middle SDI	Female	0 to 14	Number	1994	0	0	0
Incidence	High-middle SDI	Female	0 to 14	Number	1995	0	0	0
Incidence	High-middle SDI	Female	0 to 14	Number	1996	0	0	0
Incidence	High-middle SDI	Female	0 to 14	Number	1997	0	0	0
Incidence	High-middle SDI	Female	0 to 14	Number	1998	0	0	0
Incidence	High-middle SDI	Female	0 to 14	Number	1999	0	0	0
Incidence	High-middle SDI	Female	0 to 14	Number	2000	0	0	0
Incidence	High-middle SDI	Female	0 to 14	Number	2001	0	0	0
Incidence	High-middle SDI	Female	0 to 14	Number	2002	0	0	0
Incidence	High-middle SDI	Female	0 to 14	Number	2003	0	0	0
Incidence	High-middle SDI	Female	0 to 14	Number	2004	0	0	0
Incidence	High-middle SDI	Female	0 to 14	Number	2005	0	0	0
Incidence	High-middle SDI	Female	0 to 14	Number	2006	0	0	0
Incidence	High-middle SDI	Female	0 to 14	Number	2007	0	0	0
Incidence	High-middle SDI	Female	0 to 14	Number	2008	0	0	0
Incidence	High-middle SDI	Female	0 to 14	Number	2009	0	0	0
Incidence	High-middle SDI	Female	0 to 14	Number	2010	0	0	0
Incidence	High-middle SDI	Female	0 to 14	Number	2011	0	0	0
Incidence	High-middle SDI	Female	0 to 14	Number	2012	0	0	0
Incidence	High-middle SDI	Female	0 to 14	Number	2013	0	0	0
Incidence	High-middle SDI	Female	0 to 14	Number	2014	0	0	0
Incidence	High-middle SDI	Female	0 to 14	Number	2015	0	0	0
Incidence	High-middle SDI	Female	0 to 14	Number	2016	0	0	0
Incidence	High-middle SDI	Female	0 to 14	Number	2017	0	0	0
Incidence	High-middle SDI	Female	0 to 14	Number	2018	0	0	0
Incidence	High-middle SDI	Female	0 to 14	Number	2019	0	0	0
Incidence	High SDI	Female	15-49 years	Number	1990	7012.02	10926.5	4307.8
Incidence	High SDI	Female	15-49 years	Number	1991	7251.85	11228.8	4457.64
Incidence	High SDI	Female	15-49 years	Number	1992	7490.71	11516.5	4631.99
Incidence	High SDI	Female	15-49 years	Number	1993	7701.5	11770.2	4850.51
Incidence	High SDI	Female	15-49 years	Number	1994	7891.85	12005.9	4959.47
Incidence	High SDI	Female	15-49 years	Number	1995	8072.13	12374.9	5047.01
Incidence	High SDI	Female	15-49 years	Number	1996	8218.23	12619.9	5164.52
Incidence	High SDI	Female	15-49 years	Number	1997	8264.5	12642.8	5187.54
Incidence	High SDI	Female	15-49 years	Number	1998	8293.29	12699.6	5176.11
Incidence	High SDI	Female	15-49 years	Number	1999	8329.32	12680	5189.67
Incidence	High SDI	Female	15-49 years	Number	2000	8381.08	12771.5	5231.48
Incidence	High SDI	Female	15-49 years	Number	2001	8452.72	12949.1	5254.03
Incidence	High SDI	Female	15-49 years	Number	2002	8528.42	13046.1	5285.14
Incidence	High SDI	Female	15-49 years	Number	2003	8605.11	13151.2	5322.73
Incidence	High SDI	Female	15-49 years	Number	2004	8672.61	13279.7	5358.57
Incidence	High SDI	Female	15-49 years	Number	2005	8715.77	13304.1	5380.78
Incidence	High SDI	Female	15-49 years	Number	2006	8741.19	13270.2	5417.21
Incidence	High SDI	Female	15-49 years	Number	2007	8757.69	13338.3	5449.48
Incidence	High SDI	Female	15-49 years	Number	2008	8765.5	13291.9	5477.79
Incidence	High SDI	Female	15-49 years	Number	2009	8776.32	13274.9	5470.43
Incidence	High SDI	Female	15-49 years	Number	2010	8787.24	13257.4	5463.7
Incidence	High SDI	Female	15-49 years	Number	2011	8818.4	13285.6	5485.43
Incidence	High SDI	Female	15-49 years	Number	2012	8874.38	13375.9	5519.19
Incidence	High SDI	Female	15-49 years	Number	2013	8938.73	13524.2	5557.64
Incidence	High SDI	Female	15-49 years	Number	2014	9005.42	13626	5572.09
Incidence	High SDI	Female	15-49 years	Number	2015	9076.47	13744.9	5582.58
Incidence	High SDI	Female	15-49 years	Number	2016	9246.59	14031.7	5731.62
Incidence	High SDI	Female	15-49 years	Number	2017	9403.6	14460.5	5807.43
Incidence	High SDI	Female	15-49 years	Number	2018	9429.77	14639.7	5838.98
Incidence	High SDI	Female	15-49 years	Number	2019	9384.17	14514.5	5799.66
Incidence	High SDI	Female	50-69 years	Number	1990	1821.15	2967.97	1072.72
Incidence	High SDI	Female	50-69 years	Number	1991	1892.37	3050.89	1135.37
Incidence	High SDI	Female	50-69 years	Number	1992	1964.39	3118.78	1196.37
Incidence	High SDI	Female	50-69 years	Number	1993	2040.08	3227.42	1256.03
Incidence	High SDI	Female	50-69 years	Number	1994	2109.46	3319.59	1304.08
Incidence	High SDI	Female	50-69 years	Number	1995	2152.03	3329.2	1334.51
Incidence	High SDI	Female	50-69 years	Number	1996	2200.41	3387.4	1374.2
Incidence	High SDI	Female	50-69 years	Number	1997	2323.61	3568.53	1458.86
Incidence	High SDI	Female	50-69 years	Number	1998	2448.83	3754.31	1549.33
Incidence	High SDI	Female	50-69 years	Number	1999	2563.05	3931.46	1629.5
Incidence	High SDI	Female	50-69 years	Number	2000	2655.41	4073.69	1689.92
Incidence	High SDI	Female	50-69 years	Number	2001	2706.92	4150.58	1729.91
Incidence	High SDI	Female	50-69 years	Number	2002	2701.92	4118.59	1722.07
Incidence	High SDI	Female	50-69 years	Number	2003	2678.48	4043.78	1715.43
Incidence	High SDI	Female	50-69 years	Number	2004	2664.85	4045.02	1728.03
Incidence	High SDI	Female	50-69 years	Number	2005	2682.63	4088.09	1729.1
Incidence	High SDI	Female	50-69 years	Number	2006	2721.53	4122.36	1759.3
Incidence	High SDI	Female	50-69 years	Number	2007	2759.32	4188.9	1796.29
Incidence	High SDI	Female	50-69 years	Number	2008	2803.16	4231.35	1844.33
Incidence	High SDI	Female	50-69 years	Number	2009	2853.28	4283.73	1872.04
Incidence	High SDI	Female	50-69 years	Number	2010	2912	4361.44	1929.99
Incidence	High SDI	Female	50-69 years	Number	2011	2991.01	4475.78	1981.59
Incidence	High SDI	Female	50-69 years	Number	2012	3098.49	4681.15	2040.79
Incidence	High SDI	Female	50-69 years	Number	2013	3215.76	4882.75	2107.94
Incidence	High SDI	Female	50-69 years	Number	2014	3328.9	5066.74	2180.12
Incidence	High SDI	Female	50-69 years	Number	2015	3422.55	5205.94	2232.72
Incidence	High SDI	Female	50-69 years	Number	2016	3457.69	5317.42	2230.07
Incidence	High SDI	Female	50-69 years	Number	2017	3465.08	5374.82	2211.29
Incidence	High SDI	Female	50-69 years	Number	2018	3484.5	5409.14	2215.5
Incidence	High SDI	Female	50-69 years	Number	2019	3503.5	5428.52	2230.99
Incidence	High SDI	Female	70+ years	Number	1990	857.037	1119.84	652.428
Incidence	High SDI	Female	70+ years	Number	1991	921.21	1193.84	702.314
Incidence	High SDI	Female	70+ years	Number	1992	992.63	1274.31	759.702
Incidence	High SDI	Female	70+ years	Number	1993	1069.03	1367.46	821.24
Incidence	High SDI	Female	70+ years	Number	1994	1150.07	1463.61	884.084
Incidence	High SDI	Female	70+ years	Number	1995	1237.81	1571.01	953.463
Incidence	High SDI	Female	70+ years	Number	1996	1346.65	1704.16	1038.54
Incidence	High SDI	Female	70+ years	Number	1997	1483.74	1871.36	1143.19
Incidence	High SDI	Female	70+ years	Number	1998	1633.58	2059.56	1255.29
Incidence	High SDI	Female	70+ years	Number	1999	1775.94	2242.48	1362.03
Incidence	High SDI	Female	70+ years	Number	2000	1891.2	2399.67	1445.83
Incidence	High SDI	Female	70+ years	Number	2001	1983.45	2506.57	1515.67
Incidence	High SDI	Female	70+ years	Number	2002	2071.71	2608.58	1578.62
Incidence	High SDI	Female	70+ years	Number	2003	2155.93	2725.14	1638.63
Incidence	High SDI	Female	70+ years	Number	2004	2237.54	2838.15	1695.16
Incidence	High SDI	Female	70+ years	Number	2005	2321.02	2947.31	1752.44
Incidence	High SDI	Female	70+ years	Number	2006	2402.19	3050.21	1812.48
Incidence	High SDI	Female	70+ years	Number	2007	2479.98	3149.6	1869.19
Incidence	High SDI	Female	70+ years	Number	2008	2553.4	3262.64	1920.95
Incidence	High SDI	Female	70+ years	Number	2009	2622.23	3370.8	1966.27
Incidence	High SDI	Female	70+ years	Number	2010	2691.58	3470.93	2004.18
Incidence	High SDI	Female	70+ years	Number	2011	2761.11	3555.77	2054.56
Incidence	High SDI	Female	70+ years	Number	2012	2828.28	3637.2	2102.91
Incidence	High SDI	Female	70+ years	Number	2013	2893.87	3731.04	2147.65
Incidence	High SDI	Female	70+ years	Number	2014	2957.64	3828.3	2185.99
Incidence	High SDI	Female	70+ years	Number	2015	3012.58	3914.44	2205.9
Incidence	High SDI	Female	70+ years	Number	2016	3057.67	3982.05	2243.6
Incidence	High SDI	Female	70+ years	Number	2017	3137.71	4100.9	2298.64
Incidence	High SDI	Female	70+ years	Number	2018	3231.47	4251.99	2372.55
Incidence	High SDI	Female	70+ years	Number	2019	3323.18	4418.54	2408.7
Incidence	High SDI	Female	0 to 14	Number	1990	0	0	0
Incidence	High SDI	Female	0 to 14	Number	1991	0	0	0
Incidence	High SDI	Female	0 to 14	Number	1992	0	0	0
Incidence	High SDI	Female	0 to 14	Number	1993	0	0	0
Incidence	High SDI	Female	0 to 14	Number	1994	0	0	0
Incidence	High SDI	Female	0 to 14	Number	1995	0	0	0
Incidence	High SDI	Female	0 to 14	Number	1996	0	0	0
Incidence	High SDI	Female	0 to 14	Number	1997	0	0	0
Incidence	High SDI	Female	0 to 14	Number	1998	0	0	0
Incidence	High SDI	Female	0 to 14	Number	1999	0	0	0
Incidence	High SDI	Female	0 to 14	Number	2000	0	0	0
Incidence	High SDI	Female	0 to 14	Number	2001	0	0	0
Incidence	High SDI	Female	0 to 14	Number	2002	0	0	0
Incidence	High SDI	Female	0 to 14	Number	2003	0	0	0
Incidence	High SDI	Female	0 to 14	Number	2004	0	0	0
Incidence	High SDI	Female	0 to 14	Number	2005	0	0	0
Incidence	High SDI	Female	0 to 14	Number	2006	0	0	0
Incidence	High SDI	Female	0 to 14	Number	2007	0	0	0
Incidence	High SDI	Female	0 to 14	Number	2008	0	0	0
Incidence	High SDI	Female	0 to 14	Number	2009	0	0	0
Incidence	High SDI	Female	0 to 14	Number	2010	0	0	0
Incidence	High SDI	Female	0 to 14	Number	2011	0	0	0
Incidence	High SDI	Female	0 to 14	Number	2012	0	0	0
Incidence	High SDI	Female	0 to 14	Number	2013	0	0	0
Incidence	High SDI	Female	0 to 14	Number	2014	0	0	0
Incidence	High SDI	Female	0 to 14	Number	2015	0	0	0
Incidence	High SDI	Female	0 to 14	Number	2016	0	0	0
Incidence	High SDI	Female	0 to 14	Number	2017	0	0	0
Incidence	High SDI	Female	0 to 14	Number	2018	0	0	0
Incidence	High SDI	Female	0 to 14	Number	2019	0	0	0
Incidence	Low-middle SDI	Female	15-49 years	Number	1990	3096.97	4995.55	1782.49
Incidence	Low-middle SDI	Female	15-49 years	Number	1991	3178.7	5092.77	1841.38
Incidence	Low-middle SDI	Female	15-49 years	Number	1992	3259.48	5209.98	1908.73
Incidence	Low-middle SDI	Female	15-49 years	Number	1993	3339.37	5330.37	1970.4
Incidence	Low-middle SDI	Female	15-49 years	Number	1994	3420.68	5427.6	2030.09
Incidence	Low-middle SDI	Female	15-49 years	Number	1995	3497.54	5513.97	2086.34
Incidence	Low-middle SDI	Female	15-49 years	Number	1996	3565.56	5628.74	2137.54
Incidence	Low-middle SDI	Female	15-49 years	Number	1997	3611.47	5719.96	2177.43
Incidence	Low-middle SDI	Female	15-49 years	Number	1998	3650.83	5808.6	2201.15
Incidence	Low-middle SDI	Female	15-49 years	Number	1999	3686.35	5887.24	2232.26
Incidence	Low-middle SDI	Female	15-49 years	Number	2000	3745.49	6009.5	2269.93
Incidence	Low-middle SDI	Female	15-49 years	Number	2001	3784.73	6114.86	2294.73
Incidence	Low-middle SDI	Female	15-49 years	Number	2002	3817.83	6135.38	2311.9
Incidence	Low-middle SDI	Female	15-49 years	Number	2003	3853.86	6157.93	2328.45
Incidence	Low-middle SDI	Female	15-49 years	Number	2004	3906.27	6208.34	2354.16
Incidence	Low-middle SDI	Female	15-49 years	Number	2005	3988.71	6310.28	2400.84
Incidence	Low-middle SDI	Female	15-49 years	Number	2006	4102.66	6538.27	2467.43
Incidence	Low-middle SDI	Female	15-49 years	Number	2007	4237.23	6794.55	2546.3
Incidence	Low-middle SDI	Female	15-49 years	Number	2008	4391.11	7043.23	2636.19
Incidence	Low-middle SDI	Female	15-49 years	Number	2009	4559.03	7313.54	2749.69
Incidence	Low-middle SDI	Female	15-49 years	Number	2010	4734.73	7589.27	2859.32
Incidence	Low-middle SDI	Female	15-49 years	Number	2011	4930.52	7859.58	2973.99
Incidence	Low-middle SDI	Female	15-49 years	Number	2012	5157.8	8183.63	3104.89
Incidence	Low-middle SDI	Female	15-49 years	Number	2013	5403.46	8561.88	3225.56
Incidence	Low-middle SDI	Female	15-49 years	Number	2014	5657.47	8970.05	3373.21
Incidence	Low-middle SDI	Female	15-49 years	Number	2015	5909.88	9376.2	3525.78
Incidence	Low-middle SDI	Female	15-49 years	Number	2016	6260.4	10031	3653.6
Incidence	Low-middle SDI	Female	15-49 years	Number	2017	6598.69	10671.4	3796.72
Incidence	Low-middle SDI	Female	15-49 years	Number	2018	6826.88	11073.8	3894.4
Incidence	Low-middle SDI	Female	15-49 years	Number	2019	7043.17	11312.3	4026.53
Incidence	Low-middle SDI	Female	50-69 years	Number	1990	2158.66	3775.26	1104.23
Incidence	Low-middle SDI	Female	50-69 years	Number	1991	2212.5	3859.64	1139.31
Incidence	Low-middle SDI	Female	50-69 years	Number	1992	2263.53	3927.99	1168.63
Incidence	Low-middle SDI	Female	50-69 years	Number	1993	2312.25	3978.45	1202.39
Incidence	Low-middle SDI	Female	50-69 years	Number	1994	2361.36	4028.75	1242.6
Incidence	Low-middle SDI	Female	50-69 years	Number	1995	2413.9	4123.05	1278.34
Incidence	Low-middle SDI	Female	50-69 years	Number	1996	2463.5	4203.99	1306.06
Incidence	Low-middle SDI	Female	50-69 years	Number	1997	2502.54	4247.97	1333.43
Incidence	Low-middle SDI	Female	50-69 years	Number	1998	2530.76	4273.08	1359.16
Incidence	Low-middle SDI	Female	50-69 years	Number	1999	2564.27	4309.64	1399.5
Incidence	Low-middle SDI	Female	50-69 years	Number	2000	2592.43	4340.54	1427.29
Incidence	Low-middle SDI	Female	50-69 years	Number	2001	2649.78	4418.04	1453.45
Incidence	Low-middle SDI	Female	50-69 years	Number	2002	2703.01	4490.1	1491.6
Incidence	Low-middle SDI	Female	50-69 years	Number	2003	2762.76	4573.51	1533.68
Incidence	Low-middle SDI	Female	50-69 years	Number	2004	2835.24	4686.47	1585.54
Incidence	Low-middle SDI	Female	50-69 years	Number	2005	2927.87	4824.4	1641.56
Incidence	Low-middle SDI	Female	50-69 years	Number	2006	3036.78	5029.16	1698.87
Incidence	Low-middle SDI	Female	50-69 years	Number	2007	3157.17	5251.56	1782.44
Incidence	Low-middle SDI	Female	50-69 years	Number	2008	3287.18	5437.97	1857.96
Incidence	Low-middle SDI	Female	50-69 years	Number	2009	3426.55	5654.45	1968.59
Incidence	Low-middle SDI	Female	50-69 years	Number	2010	3578.98	5926.88	2055.25
Incidence	Low-middle SDI	Female	50-69 years	Number	2011	3762.39	6205.15	2150.97
Incidence	Low-middle SDI	Female	50-69 years	Number	2012	3996.88	6597.08	2278.77
Incidence	Low-middle SDI	Female	50-69 years	Number	2013	4266.75	7054.58	2413.07
Incidence	Low-middle SDI	Female	50-69 years	Number	2014	4549.15	7522.35	2551.28
Incidence	Low-middle SDI	Female	50-69 years	Number	2015	4820.24	7984.83	2680.46
Incidence	Low-middle SDI	Female	50-69 years	Number	2016	5103.3	8534.67	2763.86
Incidence	Low-middle SDI	Female	50-69 years	Number	2017	5378.58	8981.21	2898.15
Incidence	Low-middle SDI	Female	50-69 years	Number	2018	5617.67	9454.07	3054.21
Incidence	Low-middle SDI	Female	50-69 years	Number	2019	5851.39	9879.6	3196.28
Incidence	Low-middle SDI	Female	70+ years	Number	1990	500.817	927.446	326.768
Incidence	Low-middle SDI	Female	70+ years	Number	1991	514.856	942.788	340.005
Incidence	Low-middle SDI	Female	70+ years	Number	1992	528.505	956.314	353.106
Incidence	Low-middle SDI	Female	70+ years	Number	1993	542.411	966.335	364.492
Incidence	Low-middle SDI	Female	70+ years	Number	1994	557.332	974.757	376.571
Incidence	Low-middle SDI	Female	70+ years	Number	1995	573.464	995.441	387.106
Incidence	Low-middle SDI	Female	70+ years	Number	1996	589.651	1019.91	398.132
Incidence	Low-middle SDI	Female	70+ years	Number	1997	605.132	1039.74	408.138
Incidence	Low-middle SDI	Female	70+ years	Number	1998	620.748	1054.73	418.414
Incidence	Low-middle SDI	Female	70+ years	Number	1999	637.263	1074.98	429.862
Incidence	Low-middle SDI	Female	70+ years	Number	2000	654.635	1096.59	441.712
Incidence	Low-middle SDI	Female	70+ years	Number	2001	669.576	1118.68	451.916
Incidence	Low-middle SDI	Female	70+ years	Number	2002	679.74	1129.84	459.143
Incidence	Low-middle SDI	Female	70+ years	Number	2003	690.086	1139.81	466.282
Incidence	Low-middle SDI	Female	70+ years	Number	2004	705.726	1175.51	475.515
Incidence	Low-middle SDI	Female	70+ years	Number	2005	729.603	1207.03	490.526
Incidence	Low-middle SDI	Female	70+ years	Number	2006	757.864	1225.49	514.637
Incidence	Low-middle SDI	Female	70+ years	Number	2007	783.849	1252.04	533.925
Incidence	Low-middle SDI	Female	70+ years	Number	2008	809.497	1276.95	552.093
Incidence	Low-middle SDI	Female	70+ years	Number	2009	837.364	1311.55	573.034
Incidence	Low-middle SDI	Female	70+ years	Number	2010	870.994	1355.63	597.807
Incidence	Low-middle SDI	Female	70+ years	Number	2011	912.353	1418.34	630.231
Incidence	Low-middle SDI	Female	70+ years	Number	2012	959.14	1488.41	667.2
Incidence	Low-middle SDI	Female	70+ years	Number	2013	1009.94	1575.24	701.59
Incidence	Low-middle SDI	Female	70+ years	Number	2014	1060.33	1648.13	738.486
Incidence	Low-middle SDI	Female	70+ years	Number	2015	1107.61	1725.45	768.008
Incidence	Low-middle SDI	Female	70+ years	Number	2016	1160.25	1831.43	803.925
Incidence	Low-middle SDI	Female	70+ years	Number	2017	1214.29	1942.1	834.377
Incidence	Low-middle SDI	Female	70+ years	Number	2018	1264.98	2005.5	865.698
Incidence	Low-middle SDI	Female	70+ years	Number	2019	1322.17	2078.24	893.276
Incidence	Low-middle SDI	Female	0 to 14	Number	1990	0	0	0
Incidence	Low-middle SDI	Female	0 to 14	Number	1991	0	0	0
Incidence	Low-middle SDI	Female	0 to 14	Number	1992	0	0	0
Incidence	Low-middle SDI	Female	0 to 14	Number	1993	0	0	0
Incidence	Low-middle SDI	Female	0 to 14	Number	1994	0	0	0
Incidence	Low-middle SDI	Female	0 to 14	Number	1995	0	0	0
Incidence	Low-middle SDI	Female	0 to 14	Number	1996	0	0	0
Incidence	Low-middle SDI	Female	0 to 14	Number	1997	0	0	0
Incidence	Low-middle SDI	Female	0 to 14	Number	1998	0	0	0
Incidence	Low-middle SDI	Female	0 to 14	Number	1999	0	0	0
Incidence	Low-middle SDI	Female	0 to 14	Number	2000	0	0	0
Incidence	Low-middle SDI	Female	0 to 14	Number	2001	0	0	0
Incidence	Low-middle SDI	Female	0 to 14	Number	2002	0	0	0
Incidence	Low-middle SDI	Female	0 to 14	Number	2003	0	0	0
Incidence	Low-middle SDI	Female	0 to 14	Number	2004	0	0	0
Incidence	Low-middle SDI	Female	0 to 14	Number	2005	0	0	0
Incidence	Low-middle SDI	Female	0 to 14	Number	2006	0	0	0
Incidence	Low-middle SDI	Female	0 to 14	Number	2007	0	0	0
Incidence	Low-middle SDI	Female	0 to 14	Number	2008	0	0	0
Incidence	Low-middle SDI	Female	0 to 14	Number	2009	0	0	0
Incidence	Low-middle SDI	Female	0 to 14	Number	2010	0	0	0
Incidence	Low-middle SDI	Female	0 to 14	Number	2011	0	0	0
Incidence	Low-middle SDI	Female	0 to 14	Number	2012	0	0	0
Incidence	Low-middle SDI	Female	0 to 14	Number	2013	0	0	0
Incidence	Low-middle SDI	Female	0 to 14	Number	2014	0	0	0
Incidence	Low-middle SDI	Female	0 to 14	Number	2015	0	0	0
Incidence	Low-middle SDI	Female	0 to 14	Number	2016	0	0	0
Incidence	Low-middle SDI	Female	0 to 14	Number	2017	0	0	0
Incidence	Low-middle SDI	Female	0 to 14	Number	2018	0	0	0
Incidence	Low-middle SDI	Female	0 to 14	Number	2019	0	0	0
Incidence	Low SDI	Female	15-49 years	Number	1990	1093.29	1867.19	578.853
Incidence	Low SDI	Female	15-49 years	Number	1991	1116.92	1905.66	596.215
Incidence	Low SDI	Female	15-49 years	Number	1992	1138.63	1941.74	613.937
Incidence	Low SDI	Female	15-49 years	Number	1993	1159.87	1956.64	630.31
Incidence	Low SDI	Female	15-49 years	Number	1994	1184.95	1989.86	649.271
Incidence	Low SDI	Female	15-49 years	Number	1995	1215.01	2037.36	667.658
Incidence	Low SDI	Female	15-49 years	Number	1996	1249.49	2086.48	689.826
Incidence	Low SDI	Female	15-49 years	Number	1997	1280.83	2134.02	708.203
Incidence	Low SDI	Female	15-49 years	Number	1998	1309.84	2175.97	725.406
Incidence	Low SDI	Female	15-49 years	Number	1999	1340.61	2221.03	743.384
Incidence	Low SDI	Female	15-49 years	Number	2000	1377.67	2281.59	765.138
Incidence	Low SDI	Female	15-49 years	Number	2001	1412.38	2335.46	786.487
Incidence	Low SDI	Female	15-49 years	Number	2002	1453.95	2399.33	814.639
Incidence	Low SDI	Female	15-49 years	Number	2003	1499.67	2472.17	843.706
Incidence	Low SDI	Female	15-49 years	Number	2004	1547.75	2546.44	872.344
Incidence	Low SDI	Female	15-49 years	Number	2005	1596.93	2623.79	900.734
Incidence	Low SDI	Female	15-49 years	Number	2006	1646.38	2704.59	931.466
Incidence	Low SDI	Female	15-49 years	Number	2007	1697.85	2786.65	961.157
Incidence	Low SDI	Female	15-49 years	Number	2008	1752.25	2865.08	993.158
Incidence	Low SDI	Female	15-49 years	Number	2009	1810.55	2961.51	1026.23
Incidence	Low SDI	Female	15-49 years	Number	2010	1873.89	3070.47	1069
Incidence	Low SDI	Female	15-49 years	Number	2011	1945.13	3169.25	1105.72
Incidence	Low SDI	Female	15-49 years	Number	2012	2026.2	3284.72	1147.89
Incidence	Low SDI	Female	15-49 years	Number	2013	2116.02	3432.17	1197.06
Incidence	Low SDI	Female	15-49 years	Number	2014	2214.61	3603.97	1251.76
Incidence	Low SDI	Female	15-49 years	Number	2015	2322.74	3790.75	1310.55
Incidence	Low SDI	Female	15-49 years	Number	2016	2489.76	4089.07	1412.64
Incidence	Low SDI	Female	15-49 years	Number	2017	2674.13	4442.64	1496.54
Incidence	Low SDI	Female	15-49 years	Number	2018	2827.29	4667.69	1578.59
Incidence	Low SDI	Female	15-49 years	Number	2019	2985.95	4899.3	1672.79
Incidence	Low SDI	Female	50-69 years	Number	1990	986.405	1775.56	441.897
Incidence	Low SDI	Female	50-69 years	Number	1991	1005.7	1796.29	455.392
Incidence	Low SDI	Female	50-69 years	Number	1992	1024.66	1813.21	468.717
Incidence	Low SDI	Female	50-69 years	Number	1993	1040.58	1834.74	483.223
Incidence	Low SDI	Female	50-69 years	Number	1994	1060.6	1857.09	511.712
Incidence	Low SDI	Female	50-69 years	Number	1995	1082.02	1884.06	531.555
Incidence	Low SDI	Female	50-69 years	Number	1996	1103.07	1915.74	544.388
Incidence	Low SDI	Female	50-69 years	Number	1997	1121.76	1945.2	555.417
Incidence	Low SDI	Female	50-69 years	Number	1998	1138.33	1975.08	566.256
Incidence	Low SDI	Female	50-69 years	Number	1999	1155.51	2011.07	581.703
Incidence	Low SDI	Female	50-69 years	Number	2000	1173.68	2049.25	588.027
Incidence	Low SDI	Female	50-69 years	Number	2001	1208.26	2100.87	604.917
Incidence	Low SDI	Female	50-69 years	Number	2002	1245.36	2150.37	624.822
Incidence	Low SDI	Female	50-69 years	Number	2003	1284.02	2210.96	651.362
Incidence	Low SDI	Female	50-69 years	Number	2004	1323.29	2251.96	673.018
Incidence	Low SDI	Female	50-69 years	Number	2005	1361.64	2308.5	695.022
Incidence	Low SDI	Female	50-69 years	Number	2006	1402.61	2382.58	719.068
Incidence	Low SDI	Female	50-69 years	Number	2007	1445.04	2458.98	744.241
Incidence	Low SDI	Female	50-69 years	Number	2008	1490.39	2544.72	765.491
Incidence	Low SDI	Female	50-69 years	Number	2009	1538.44	2633.22	790.026
Incidence	Low SDI	Female	50-69 years	Number	2010	1588.54	2727.11	820.044
Incidence	Low SDI	Female	50-69 years	Number	2011	1647.1	2816.74	851.073
Incidence	Low SDI	Female	50-69 years	Number	2012	1716.68	2923.12	888.396
Incidence	Low SDI	Female	50-69 years	Number	2013	1794.83	3049.23	933.368
Incidence	Low SDI	Female	50-69 years	Number	2014	1876.85	3194.25	972.123
Incidence	Low SDI	Female	50-69 years	Number	2015	1960.62	3352.67	1017.56
Incidence	Low SDI	Female	50-69 years	Number	2016	2059.01	3572.12	1039.59
Incidence	Low SDI	Female	50-69 years	Number	2017	2165.19	3794	1066.52
Incidence	Low SDI	Female	50-69 years	Number	2018	2270.77	3971.83	1113.39
Incidence	Low SDI	Female	50-69 years	Number	2019	2391.85	4182.33	1171.13
Incidence	Low SDI	Female	70+ years	Number	1990	220.719	490.229	109.539
Incidence	Low SDI	Female	70+ years	Number	1991	224.709	495.612	112.775
Incidence	Low SDI	Female	70+ years	Number	1992	228.845	496.858	115.902
Incidence	Low SDI	Female	70+ years	Number	1993	233.12	506.76	119.049
Incidence	Low SDI	Female	70+ years	Number	1994	237.584	514.99	121.428
Incidence	Low SDI	Female	70+ years	Number	1995	242.747	529.26	124.51
Incidence	Low SDI	Female	70+ years	Number	1996	248.849	533.695	128.55
Incidence	Low SDI	Female	70+ years	Number	1997	255.311	540.479	132.942
Incidence	Low SDI	Female	70+ years	Number	1998	262.153	547.098	138.196
Incidence	Low SDI	Female	70+ years	Number	1999	269.171	557.065	142.235
Incidence	Low SDI	Female	70+ years	Number	2000	276.297	569.307	146.302
Incidence	Low SDI	Female	70+ years	Number	2001	283.677	583.974	151.137
Incidence	Low SDI	Female	70+ years	Number	2002	291.749	597.311	156.049
Incidence	Low SDI	Female	70+ years	Number	2003	300.41	613.234	160.98
Incidence	Low SDI	Female	70+ years	Number	2004	309.596	630.185	168.087
Incidence	Low SDI	Female	70+ years	Number	2005	318.992	649.297	172.271
Incidence	Low SDI	Female	70+ years	Number	2006	327.919	668.53	178.424
Incidence	Low SDI	Female	70+ years	Number	2007	336.771	684.85	184.057
Incidence	Low SDI	Female	70+ years	Number	2008	345.427	701.838	189.65
Incidence	Low SDI	Female	70+ years	Number	2009	354.609	719.428	192.774
Incidence	Low SDI	Female	70+ years	Number	2010	365.108	738.306	198.397
Incidence	Low SDI	Female	70+ years	Number	2011	376.038	759.155	205.155
Incidence	Low SDI	Female	70+ years	Number	2012	387.975	781.241	214.25
Incidence	Low SDI	Female	70+ years	Number	2013	399.904	802.146	222.109
Incidence	Low SDI	Female	70+ years	Number	2014	412.642	825.699	229.99
Incidence	Low SDI	Female	70+ years	Number	2015	425.48	852.323	236.934
Incidence	Low SDI	Female	70+ years	Number	2016	443.625	918.914	243.357
Incidence	Low SDI	Female	70+ years	Number	2017	463.154	987.388	250.95
Incidence	Low SDI	Female	70+ years	Number	2018	480.329	1023.14	260.729
Incidence	Low SDI	Female	70+ years	Number	2019	498.327	1044.79	271.111
Incidence	Low SDI	Female	0 to 14	Number	1990	0	0	0
Incidence	Low SDI	Female	0 to 14	Number	1991	0	0	0
Incidence	Low SDI	Female	0 to 14	Number	1992	0	0	0
Incidence	Low SDI	Female	0 to 14	Number	1993	0	0	0
Incidence	Low SDI	Female	0 to 14	Number	1994	0	0	0
Incidence	Low SDI	Female	0 to 14	Number	1995	0	0	0
Incidence	Low SDI	Female	0 to 14	Number	1996	0	0	0
Incidence	Low SDI	Female	0 to 14	Number	1997	0	0	0
Incidence	Low SDI	Female	0 to 14	Number	1998	0	0	0
Incidence	Low SDI	Female	0 to 14	Number	1999	0	0	0
Incidence	Low SDI	Female	0 to 14	Number	2000	0	0	0
Incidence	Low SDI	Female	0 to 14	Number	2001	0	0	0
Incidence	Low SDI	Female	0 to 14	Number	2002	0	0	0
Incidence	Low SDI	Female	0 to 14	Number	2003	0	0	0
Incidence	Low SDI	Female	0 to 14	Number	2004	0	0	0
Incidence	Low SDI	Female	0 to 14	Number	2005	0	0	0
Incidence	Low SDI	Female	0 to 14	Number	2006	0	0	0
Incidence	Low SDI	Female	0 to 14	Number	2007	0	0	0
Incidence	Low SDI	Female	0 to 14	Number	2008	0	0	0
Incidence	Low SDI	Female	0 to 14	Number	2009	0	0	0
Incidence	Low SDI	Female	0 to 14	Number	2010	0	0	0
Incidence	Low SDI	Female	0 to 14	Number	2011	0	0	0
Incidence	Low SDI	Female	0 to 14	Number	2012	0	0	0
Incidence	Low SDI	Female	0 to 14	Number	2013	0	0	0
Incidence	Low SDI	Female	0 to 14	Number	2014	0	0	0
Incidence	Low SDI	Female	0 to 14	Number	2015	0	0	0
Incidence	Low SDI	Female	0 to 14	Number	2016	0	0	0
Incidence	Low SDI	Female	0 to 14	Number	2017	0	0	0
Incidence	Low SDI	Female	0 to 14	Number	2018	0	0	0
Incidence	Low SDI	Female	0 to 14	Number	2019	0	0	0
Incidence	Middle SDI	Female	15-49 years	Number	1990	8847.66	14263.6	5228.15
Incidence	Middle SDI	Female	15-49 years	Number	1991	9058.32	14558.4	5398.37
Incidence	Middle SDI	Female	15-49 years	Number	1992	9264.42	14828.3	5573.36
Incidence	Middle SDI	Female	15-49 years	Number	1993	9483.79	15097.5	5747.86
Incidence	Middle SDI	Female	15-49 years	Number	1994	9720.59	15414.1	5941.5
Incidence	Middle SDI	Female	15-49 years	Number	1995	9950.11	15763.5	6086.94
Incidence	Middle SDI	Female	15-49 years	Number	1996	10164.6	16091.4	6231.83
Incidence	Middle SDI	Female	15-49 years	Number	1997	10358.8	16388	6331.64
Incidence	Middle SDI	Female	15-49 years	Number	1998	10533.7	16648.1	6377.48
Incidence	Middle SDI	Female	15-49 years	Number	1999	10685.8	16893.6	6476.63
Incidence	Middle SDI	Female	15-49 years	Number	2000	10887.5	17240	6576.53
Incidence	Middle SDI	Female	15-49 years	Number	2001	11005.3	17445	6636.97
Incidence	Middle SDI	Female	15-49 years	Number	2002	11082.2	17607	6660.34
Incidence	Middle SDI	Female	15-49 years	Number	2003	11144.3	17755.8	6667.29
Incidence	Middle SDI	Female	15-49 years	Number	2004	11239.6	17947.1	6704.61
Incidence	Middle SDI	Female	15-49 years	Number	2005	11422.4	18204.8	6791.83
Incidence	Middle SDI	Female	15-49 years	Number	2006	11718.6	18523.3	6940.08
Incidence	Middle SDI	Female	15-49 years	Number	2007	12100.2	19093.5	7176.73
Incidence	Middle SDI	Female	15-49 years	Number	2008	12533.1	19815.4	7452.98
Incidence	Middle SDI	Female	15-49 years	Number	2009	12971.2	20430.5	7731.43
Incidence	Middle SDI	Female	15-49 years	Number	2010	13382	21059.8	7982.81
Incidence	Middle SDI	Female	15-49 years	Number	2011	13739.7	21602.1	8182.85
Incidence	Middle SDI	Female	15-49 years	Number	2012	14049.7	22212.3	8332.02
Incidence	Middle SDI	Female	15-49 years	Number	2013	14314.2	22731.4	8461.24
Incidence	Middle SDI	Female	15-49 years	Number	2014	14557.8	23178	8587.26
Incidence	Middle SDI	Female	15-49 years	Number	2015	14811.6	23570.1	8692.64
Incidence	Middle SDI	Female	15-49 years	Number	2016	15241.9	24322.4	8861.12
Incidence	Middle SDI	Female	15-49 years	Number	2017	15633.2	25014.1	9036.52
Incidence	Middle SDI	Female	15-49 years	Number	2018	15712.2	25083.9	8978.46
Incidence	Middle SDI	Female	15-49 years	Number	2019	15611	25022.2	8843.18
Incidence	Middle SDI	Female	50-69 years	Number	1990	6768.23	11186.9	3692.87
Incidence	Middle SDI	Female	50-69 years	Number	1991	6904.93	11366.1	3830.92
Incidence	Middle SDI	Female	50-69 years	Number	1992	7041.32	11451.8	3961.29
Incidence	Middle SDI	Female	50-69 years	Number	1993	7177.08	11592.6	4111.13
Incidence	Middle SDI	Female	50-69 years	Number	1994	7322.53	11759.6	4225.69
Incidence	Middle SDI	Female	50-69 years	Number	1995	7491.27	12063.2	4352.95
Incidence	Middle SDI	Female	50-69 years	Number	1996	7700.76	12340.4	4491.06
Incidence	Middle SDI	Female	50-69 years	Number	1997	7913.26	12617.8	4616.77
Incidence	Middle SDI	Female	50-69 years	Number	1998	8140.67	12979.8	4719.49
Incidence	Middle SDI	Female	50-69 years	Number	1999	8397.38	13377.3	4901.95
Incidence	Middle SDI	Female	50-69 years	Number	2000	8609.31	13707	5016.59
Incidence	Middle SDI	Female	50-69 years	Number	2001	8862.84	14059.5	5142.97
Incidence	Middle SDI	Female	50-69 years	Number	2002	9088.22	14392.1	5262.8
Incidence	Middle SDI	Female	50-69 years	Number	2003	9338.44	14909.5	5371.24
Incidence	Middle SDI	Female	50-69 years	Number	2004	9649.87	15545.3	5522.51
Incidence	Middle SDI	Female	50-69 years	Number	2005	10063.3	16206.3	5766.52
Incidence	Middle SDI	Female	50-69 years	Number	2006	10572.8	16857.3	6110.52
Incidence	Middle SDI	Female	50-69 years	Number	2007	11166.2	17645.2	6517.94
Incidence	Middle SDI	Female	50-69 years	Number	2008	11794.4	18481	6934.88
Incidence	Middle SDI	Female	50-69 years	Number	2009	12418.7	19300.5	7337.43
Incidence	Middle SDI	Female	50-69 years	Number	2010	13010.7	20152.5	7730.48
Incidence	Middle SDI	Female	50-69 years	Number	2011	13564.1	21089.6	8063.01
Incidence	Middle SDI	Female	50-69 years	Number	2012	14191.7	22154.1	8475.45
Incidence	Middle SDI	Female	50-69 years	Number	2013	14892.1	23337.5	8892.74
Incidence	Middle SDI	Female	50-69 years	Number	2014	15628.9	24586.2	9367.33
Incidence	Middle SDI	Female	50-69 years	Number	2015	16379.8	25859.8	9823.69
Incidence	Middle SDI	Female	50-69 years	Number	2016	17115.1	27315.5	10191.3
Incidence	Middle SDI	Female	50-69 years	Number	2017	17834.5	28242.1	10514.7
Incidence	Middle SDI	Female	50-69 years	Number	2018	18567.8	29524.8	10923.1
Incidence	Middle SDI	Female	50-69 years	Number	2019	19353.9	30979.5	11275.4
Incidence	Middle SDI	Female	70+ years	Number	1990	1561.89	2528.71	1082.06
Incidence	Middle SDI	Female	70+ years	Number	1991	1630.31	2604.4	1155.17
Incidence	Middle SDI	Female	70+ years	Number	1992	1696.58	2699.78	1215
Incidence	Middle SDI	Female	70+ years	Number	1993	1760.63	2745.29	1267.87
Incidence	Middle SDI	Female	70+ years	Number	1994	1823.09	2812.69	1317.33
Incidence	Middle SDI	Female	70+ years	Number	1995	1884.83	2914.1	1360.92
Incidence	Middle SDI	Female	70+ years	Number	1996	1940.31	2996.05	1406.52
Incidence	Middle SDI	Female	70+ years	Number	1997	1987.8	3065.44	1446.73
Incidence	Middle SDI	Female	70+ years	Number	1998	2031.02	3125.69	1480.4
Incidence	Middle SDI	Female	70+ years	Number	1999	2072.69	3191.65	1499.98
Incidence	Middle SDI	Female	70+ years	Number	2000	2114.09	3258.34	1511.25
Incidence	Middle SDI	Female	70+ years	Number	2001	2119.94	3323.72	1508.09
Incidence	Middle SDI	Female	70+ years	Number	2002	2077.03	3315.42	1474.69
Incidence	Middle SDI	Female	70+ years	Number	2003	2020.34	3319.02	1410.17
Incidence	Middle SDI	Female	70+ years	Number	2004	1986.82	3343.78	1355.23
Incidence	Middle SDI	Female	70+ years	Number	2005	2015.32	3444.06	1356.65
Incidence	Middle SDI	Female	70+ years	Number	2006	2098.71	3496.92	1431.33
Incidence	Middle SDI	Female	70+ years	Number	2007	2193.02	3544.62	1515.33
Incidence	Middle SDI	Female	70+ years	Number	2008	2295.38	3605.37	1602.35
Incidence	Middle SDI	Female	70+ years	Number	2009	2400.81	3700.33	1682.02
Incidence	Middle SDI	Female	70+ years	Number	2010	2508.67	3833.32	1755.1
Incidence	Middle SDI	Female	70+ years	Number	2011	2623.57	3958.48	1852.98
Incidence	Middle SDI	Female	70+ years	Number	2012	2754.77	4116.26	1943.15
Incidence	Middle SDI	Female	70+ years	Number	2013	2893.06	4289.16	2049.02
Incidence	Middle SDI	Female	70+ years	Number	2014	3030.33	4471.68	2153.39
Incidence	Middle SDI	Female	70+ years	Number	2015	3159.71	4642.58	2237.53
Incidence	Middle SDI	Female	70+ years	Number	2016	3294.99	4910.94	2343.91
Incidence	Middle SDI	Female	70+ years	Number	2017	3432.33	5216	2426.71
Incidence	Middle SDI	Female	70+ years	Number	2018	3586.85	5413.12	2532.66
Incidence	Middle SDI	Female	70+ years	Number	2019	3770.19	5654.29	2628.88
Incidence	Middle SDI	Female	0 to 14	Number	1990	0	0	0
Incidence	Middle SDI	Female	0 to 14	Number	1991	0	0	0
Incidence	Middle SDI	Female	0 to 14	Number	1992	0	0	0
Incidence	Middle SDI	Female	0 to 14	Number	1993	0	0	0
Incidence	Middle SDI	Female	0 to 14	Number	1994	0	0	0
Incidence	Middle SDI	Female	0 to 14	Number	1995	0	0	0
Incidence	Middle SDI	Female	0 to 14	Number	1996	0	0	0
Incidence	Middle SDI	Female	0 to 14	Number	1997	0	0	0
Incidence	Middle SDI	Female	0 to 14	Number	1998	0	0	0
Incidence	Middle SDI	Female	0 to 14	Number	1999	0	0	0
Incidence	Middle SDI	Female	0 to 14	Number	2000	0	0	0
Incidence	Middle SDI	Female	0 to 14	Number	2001	0	0	0
Incidence	Middle SDI	Female	0 to 14	Number	2002	0	0	0
Incidence	Middle SDI	Female	0 to 14	Number	2003	0	0	0
Incidence	Middle SDI	Female	0 to 14	Number	2004	0	0	0
Incidence	Middle SDI	Female	0 to 14	Number	2005	0	0	0
Incidence	Middle SDI	Female	0 to 14	Number	2006	0	0	0
Incidence	Middle SDI	Female	0 to 14	Number	2007	0	0	0
Incidence	Middle SDI	Female	0 to 14	Number	2008	0	0	0
Incidence	Middle SDI	Female	0 to 14	Number	2009	0	0	0
Incidence	Middle SDI	Female	0 to 14	Number	2010	0	0	0
Incidence	Middle SDI	Female	0 to 14	Number	2011	0	0	0
Incidence	Middle SDI	Female	0 to 14	Number	2012	0	0	0
Incidence	Middle SDI	Female	0 to 14	Number	2013	0	0	0
Incidence	Middle SDI	Female	0 to 14	Number	2014	0	0	0
Incidence	Middle SDI	Female	0 to 14	Number	2015	0	0	0
Incidence	Middle SDI	Female	0 to 14	Number	2016	0	0	0
Incidence	Middle SDI	Female	0 to 14	Number	2017	0	0	0
Incidence	Middle SDI	Female	0 to 14	Number	2018	0	0	0
Incidence	Middle SDI	Female	0 to 14	Number	2019	0	0	0
DALYs (Disability-Adjusted Life Years)	Global	Male	15-49 years	Number	1990	606851	876572	394359
DALYs (Disability-Adjusted Life Years)	Global	Male	15-49 years	Number	1991	624474	900469	413766
DALYs (Disability-Adjusted Life Years)	Global	Male	15-49 years	Number	1992	644082	933862	425096
DALYs (Disability-Adjusted Life Years)	Global	Male	15-49 years	Number	1993	669846	963270	442956
DALYs (Disability-Adjusted Life Years)	Global	Male	15-49 years	Number	1994	695469	1.01061e+06	461930
DALYs (Disability-Adjusted Life Years)	Global	Male	15-49 years	Number	1995	712503	1.02526e+06	474140
DALYs (Disability-Adjusted Life Years)	Global	Male	15-49 years	Number	1996	720462	1.02934e+06	477417
DALYs (Disability-Adjusted Life Years)	Global	Male	15-49 years	Number	1997	721970	1.03502e+06	479790
DALYs (Disability-Adjusted Life Years)	Global	Male	15-49 years	Number	1998	721646	1.02449e+06	483592
DALYs (Disability-Adjusted Life Years)	Global	Male	15-49 years	Number	1999	724461	1.04024e+06	483790
DALYs (Disability-Adjusted Life Years)	Global	Male	15-49 years	Number	2000	727512	1.04494e+06	481025
DALYs (Disability-Adjusted Life Years)	Global	Male	15-49 years	Number	2001	724772	1.04934e+06	475240
DALYs (Disability-Adjusted Life Years)	Global	Male	15-49 years	Number	2002	725103	1.05079e+06	476668
DALYs (Disability-Adjusted Life Years)	Global	Male	15-49 years	Number	2003	728166	1.06165e+06	471764
DALYs (Disability-Adjusted Life Years)	Global	Male	15-49 years	Number	2004	731006	1.06246e+06	472442
DALYs (Disability-Adjusted Life Years)	Global	Male	15-49 years	Number	2005	740705	1.08677e+06	476857
DALYs (Disability-Adjusted Life Years)	Global	Male	15-49 years	Number	2006	741732	1.08445e+06	480268
DALYs (Disability-Adjusted Life Years)	Global	Male	15-49 years	Number	2007	751850	1.09778e+06	486610
DALYs (Disability-Adjusted Life Years)	Global	Male	15-49 years	Number	2008	768311	1.11661e+06	496596
DALYs (Disability-Adjusted Life Years)	Global	Male	15-49 years	Number	2009	767120	1.11499e+06	494158
DALYs (Disability-Adjusted Life Years)	Global	Male	15-49 years	Number	2010	767834	1.12317e+06	493375
DALYs (Disability-Adjusted Life Years)	Global	Male	15-49 years	Number	2011	767889	1.11966e+06	492311
DALYs (Disability-Adjusted Life Years)	Global	Male	15-49 years	Number	2012	774071	1.1296e+06	495791
DALYs (Disability-Adjusted Life Years)	Global	Male	15-49 years	Number	2013	787383	1.152e+06	507475
DALYs (Disability-Adjusted Life Years)	Global	Male	15-49 years	Number	2014	795281	1.15274e+06	508937
DALYs (Disability-Adjusted Life Years)	Global	Male	15-49 years	Number	2015	808806	1.17964e+06	515483
DALYs (Disability-Adjusted Life Years)	Global	Male	15-49 years	Number	2016	827514	1.2106e+06	523775
DALYs (Disability-Adjusted Life Years)	Global	Male	15-49 years	Number	2017	851912	1.24661e+06	538403
DALYs (Disability-Adjusted Life Years)	Global	Male	15-49 years	Number	2018	865596	1.25814e+06	550333
DALYs (Disability-Adjusted Life Years)	Global	Male	15-49 years	Number	2019	873153	1.27386e+06	568893
DALYs (Disability-Adjusted Life Years)	Global	Male	50-69 years	Number	1990	691893	1.01472e+06	449014
DALYs (Disability-Adjusted Life Years)	Global	Male	50-69 years	Number	1991	708034	1.034e+06	460184
DALYs (Disability-Adjusted Life Years)	Global	Male	50-69 years	Number	1992	722619	1.06483e+06	474957
DALYs (Disability-Adjusted Life Years)	Global	Male	50-69 years	Number	1993	742122	1.09205e+06	483554
DALYs (Disability-Adjusted Life Years)	Global	Male	50-69 years	Number	1994	758681	1.10863e+06	504147
DALYs (Disability-Adjusted Life Years)	Global	Male	50-69 years	Number	1995	768950	1.11721e+06	507804
DALYs (Disability-Adjusted Life Years)	Global	Male	50-69 years	Number	1996	774519	1.12191e+06	511464
DALYs (Disability-Adjusted Life Years)	Global	Male	50-69 years	Number	1997	779504	1.12556e+06	515511
DALYs (Disability-Adjusted Life Years)	Global	Male	50-69 years	Number	1998	783503	1.12882e+06	524643
DALYs (Disability-Adjusted Life Years)	Global	Male	50-69 years	Number	1999	787996	1.13386e+06	523517
DALYs (Disability-Adjusted Life Years)	Global	Male	50-69 years	Number	2000	790503	1.13847e+06	530743
DALYs (Disability-Adjusted Life Years)	Global	Male	50-69 years	Number	2001	794118	1.15184e+06	526175
DALYs (Disability-Adjusted Life Years)	Global	Male	50-69 years	Number	2002	799566	1.16181e+06	524992
DALYs (Disability-Adjusted Life Years)	Global	Male	50-69 years	Number	2003	807037	1.17848e+06	526046
DALYs (Disability-Adjusted Life Years)	Global	Male	50-69 years	Number	2004	812506	1.20116e+06	527592
DALYs (Disability-Adjusted Life Years)	Global	Male	50-69 years	Number	2005	832020	1.22923e+06	541043
DALYs (Disability-Adjusted Life Years)	Global	Male	50-69 years	Number	2006	842178	1.24319e+06	543935
DALYs (Disability-Adjusted Life Years)	Global	Male	50-69 years	Number	2007	860542	1.27217e+06	561459
DALYs (Disability-Adjusted Life Years)	Global	Male	50-69 years	Number	2008	886435	1.2927e+06	576028
DALYs (Disability-Adjusted Life Years)	Global	Male	50-69 years	Number	2009	901754	1.33283e+06	585526
DALYs (Disability-Adjusted Life Years)	Global	Male	50-69 years	Number	2010	918336	1.34738e+06	598810
DALYs (Disability-Adjusted Life Years)	Global	Male	50-69 years	Number	2011	939151	1.38215e+06	617403
DALYs (Disability-Adjusted Life Years)	Global	Male	50-69 years	Number	2012	968739	1.43425e+06	634942
DALYs (Disability-Adjusted Life Years)	Global	Male	50-69 years	Number	2013	1.00138e+06	1.46508e+06	657849
DALYs (Disability-Adjusted Life Years)	Global	Male	50-69 years	Number	2014	1.03528e+06	1.50926e+06	679529
DALYs (Disability-Adjusted Life Years)	Global	Male	50-69 years	Number	2015	1.07814e+06	1.59318e+06	705494
DALYs (Disability-Adjusted Life Years)	Global	Male	50-69 years	Number	2016	1.11424e+06	1.64061e+06	730110
DALYs (Disability-Adjusted Life Years)	Global	Male	50-69 years	Number	2017	1.14363e+06	1.71693e+06	736655
DALYs (Disability-Adjusted Life Years)	Global	Male	50-69 years	Number	2018	1.16282e+06	1.7012e+06	757501
DALYs (Disability-Adjusted Life Years)	Global	Male	50-69 years	Number	2019	1.18606e+06	1.73649e+06	766096
DALYs (Disability-Adjusted Life Years)	Global	Male	70+ years	Number	1990	207236	286542	144351
DALYs (Disability-Adjusted Life Years)	Global	Male	70+ years	Number	1991	214494	294423	150032
DALYs (Disability-Adjusted Life Years)	Global	Male	70+ years	Number	1992	222034	304860	155240
DALYs (Disability-Adjusted Life Years)	Global	Male	70+ years	Number	1993	231224	319822	162086
DALYs (Disability-Adjusted Life Years)	Global	Male	70+ years	Number	1994	239632	331317	169332
DALYs (Disability-Adjusted Life Years)	Global	Male	70+ years	Number	1995	248072	338696	175699
DALYs (Disability-Adjusted Life Years)	Global	Male	70+ years	Number	1996	255761	348828	181415
DALYs (Disability-Adjusted Life Years)	Global	Male	70+ years	Number	1997	263445	358858	188998
DALYs (Disability-Adjusted Life Years)	Global	Male	70+ years	Number	1998	272601	369830	194010
DALYs (Disability-Adjusted Life Years)	Global	Male	70+ years	Number	1999	280066	377198	201378
DALYs (Disability-Adjusted Life Years)	Global	Male	70+ years	Number	2000	287119	390894	204806
DALYs (Disability-Adjusted Life Years)	Global	Male	70+ years	Number	2001	293600	399732	209450
DALYs (Disability-Adjusted Life Years)	Global	Male	70+ years	Number	2002	299907	409151	213479
DALYs (Disability-Adjusted Life Years)	Global	Male	70+ years	Number	2003	306560	420969	217688
DALYs (Disability-Adjusted Life Years)	Global	Male	70+ years	Number	2004	310719	426405	216525
DALYs (Disability-Adjusted Life Years)	Global	Male	70+ years	Number	2005	318048	438633	222349
DALYs (Disability-Adjusted Life Years)	Global	Male	70+ years	Number	2006	322847	441987	229367
DALYs (Disability-Adjusted Life Years)	Global	Male	70+ years	Number	2007	329841	450492	233307
DALYs (Disability-Adjusted Life Years)	Global	Male	70+ years	Number	2008	340743	467284	240646
DALYs (Disability-Adjusted Life Years)	Global	Male	70+ years	Number	2009	348276	477077	246780
DALYs (Disability-Adjusted Life Years)	Global	Male	70+ years	Number	2010	354633	484735	250497
DALYs (Disability-Adjusted Life Years)	Global	Male	70+ years	Number	2011	361958	496165	254959
DALYs (Disability-Adjusted Life Years)	Global	Male	70+ years	Number	2012	371765	508923	261951
DALYs (Disability-Adjusted Life Years)	Global	Male	70+ years	Number	2013	383860	524241	270782
DALYs (Disability-Adjusted Life Years)	Global	Male	70+ years	Number	2014	395134	542136	280430
DALYs (Disability-Adjusted Life Years)	Global	Male	70+ years	Number	2015	406827	554169	290247
DALYs (Disability-Adjusted Life Years)	Global	Male	70+ years	Number	2016	418925	569561	299077
DALYs (Disability-Adjusted Life Years)	Global	Male	70+ years	Number	2017	434788	586865	307557
DALYs (Disability-Adjusted Life Years)	Global	Male	70+ years	Number	2018	450262	612359	321672
DALYs (Disability-Adjusted Life Years)	Global	Male	70+ years	Number	2019	469342	634094	334896
DALYs (Disability-Adjusted Life Years)	Global	Male	0 to 14	Number	1990	0	0	0
DALYs (Disability-Adjusted Life Years)	Global	Male	0 to 14	Number	1991	0	0	0
DALYs (Disability-Adjusted Life Years)	Global	Male	0 to 14	Number	1992	0	0	0
DALYs (Disability-Adjusted Life Years)	Global	Male	0 to 14	Number	1993	0	0	0
DALYs (Disability-Adjusted Life Years)	Global	Male	0 to 14	Number	1994	0	0	0
DALYs (Disability-Adjusted Life Years)	Global	Male	0 to 14	Number	1995	0	0	0
DALYs (Disability-Adjusted Life Years)	Global	Male	0 to 14	Number	1996	0	0	0
DALYs (Disability-Adjusted Life Years)	Global	Male	0 to 14	Number	1997	0	0	0
DALYs (Disability-Adjusted Life Years)	Global	Male	0 to 14	Number	1998	0	0	0
DALYs (Disability-Adjusted Life Years)	Global	Male	0 to 14	Number	1999	0	0	0
DALYs (Disability-Adjusted Life Years)	Global	Male	0 to 14	Number	2000	0	0	0
DALYs (Disability-Adjusted Life Years)	Global	Male	0 to 14	Number	2001	0	0	0
DALYs (Disability-Adjusted Life Years)	Global	Male	0 to 14	Number	2002	0	0	0
DALYs (Disability-Adjusted Life Years)	Global	Male	0 to 14	Number	2003	0	0	0
DALYs (Disability-Adjusted Life Years)	Global	Male	0 to 14	Number	2004	0	0	0
DALYs (Disability-Adjusted Life Years)	Global	Male	0 to 14	Number	2005	0	0	0
DALYs (Disability-Adjusted Life Years)	Global	Male	0 to 14	Number	2006	0	0	0
DALYs (Disability-Adjusted Life Years)	Global	Male	0 to 14	Number	2007	0	0	0
DALYs (Disability-Adjusted Life Years)	Global	Male	0 to 14	Number	2008	0	0	0
DALYs (Disability-Adjusted Life Years)	Global	Male	0 to 14	Number	2009	0	0	0
DALYs (Disability-Adjusted Life Years)	Global	Male	0 to 14	Number	2010	0	0	0
DALYs (Disability-Adjusted Life Years)	Global	Male	0 to 14	Number	2011	0	0	0
DALYs (Disability-Adjusted Life Years)	Global	Male	0 to 14	Number	2012	0	0	0
DALYs (Disability-Adjusted Life Years)	Global	Male	0 to 14	Number	2013	0	0	0
DALYs (Disability-Adjusted Life Years)	Global	Male	0 to 14	Number	2014	0	0	0
DALYs (Disability-Adjusted Life Years)	Global	Male	0 to 14	Number	2015	0	0	0
DALYs (Disability-Adjusted Life Years)	Global	Male	0 to 14	Number	2016	0	0	0
DALYs (Disability-Adjusted Life Years)	Global	Male	0 to 14	Number	2017	0	0	0
DALYs (Disability-Adjusted Life Years)	Global	Male	0 to 14	Number	2018	0	0	0
DALYs (Disability-Adjusted Life Years)	Global	Male	0 to 14	Number	2019	0	0	0
DALYs (Disability-Adjusted Life Years)	High-middle SDI	Male	15-49 years	Number	1990	111440	158856	74465.6
DALYs (Disability-Adjusted Life Years)	High-middle SDI	Male	15-49 years	Number	1991	115607	164335	77777
DALYs (Disability-Adjusted Life Years)	High-middle SDI	Male	15-49 years	Number	1992	121610	174802	81054.8
DALYs (Disability-Adjusted Life Years)	High-middle SDI	Male	15-49 years	Number	1993	129544	186264	86482.9
DALYs (Disability-Adjusted Life Years)	High-middle SDI	Male	15-49 years	Number	1994	138213	199450	91395.8
DALYs (Disability-Adjusted Life Years)	High-middle SDI	Male	15-49 years	Number	1995	143946	209209	95878
DALYs (Disability-Adjusted Life Years)	High-middle SDI	Male	15-49 years	Number	1996	144419	210092	96849.8
DALYs (Disability-Adjusted Life Years)	High-middle SDI	Male	15-49 years	Number	1997	143600	203789	96493.6
DALYs (Disability-Adjusted Life Years)	High-middle SDI	Male	15-49 years	Number	1998	144076	203636	97236
DALYs (Disability-Adjusted Life Years)	High-middle SDI	Male	15-49 years	Number	1999	148932	211187	99644.2
DALYs (Disability-Adjusted Life Years)	High-middle SDI	Male	15-49 years	Number	2000	152675	216316	101347
DALYs (Disability-Adjusted Life Years)	High-middle SDI	Male	15-49 years	Number	2001	153322	218959	100964
DALYs (Disability-Adjusted Life Years)	High-middle SDI	Male	15-49 years	Number	2002	155470	226794	100588
DALYs (Disability-Adjusted Life Years)	High-middle SDI	Male	15-49 years	Number	2003	158707	231720	101063
DALYs (Disability-Adjusted Life Years)	High-middle SDI	Male	15-49 years	Number	2004	162824	238390	102948
DALYs (Disability-Adjusted Life Years)	High-middle SDI	Male	15-49 years	Number	2005	169440	250215	106986
DALYs (Disability-Adjusted Life Years)	High-middle SDI	Male	15-49 years	Number	2006	167331	247924	106314
DALYs (Disability-Adjusted Life Years)	High-middle SDI	Male	15-49 years	Number	2007	169328	248456	107810
DALYs (Disability-Adjusted Life Years)	High-middle SDI	Male	15-49 years	Number	2008	172519	250880	110104
DALYs (Disability-Adjusted Life Years)	High-middle SDI	Male	15-49 years	Number	2009	165292	243489	104352
DALYs (Disability-Adjusted Life Years)	High-middle SDI	Male	15-49 years	Number	2010	162427	238218	103872
DALYs (Disability-Adjusted Life Years)	High-middle SDI	Male	15-49 years	Number	2011	156477	229283	99257
DALYs (Disability-Adjusted Life Years)	High-middle SDI	Male	15-49 years	Number	2012	155646	226669	98796.1
DALYs (Disability-Adjusted Life Years)	High-middle SDI	Male	15-49 years	Number	2013	157791	232182	100748
DALYs (Disability-Adjusted Life Years)	High-middle SDI	Male	15-49 years	Number	2014	160523	233633	102058
DALYs (Disability-Adjusted Life Years)	High-middle SDI	Male	15-49 years	Number	2015	166296	241339	105065
DALYs (Disability-Adjusted Life Years)	High-middle SDI	Male	15-49 years	Number	2016	163104	237252	103250
DALYs (Disability-Adjusted Life Years)	High-middle SDI	Male	15-49 years	Number	2017	159154	232952	102198
DALYs (Disability-Adjusted Life Years)	High-middle SDI	Male	15-49 years	Number	2018	159671	232754	100586
DALYs (Disability-Adjusted Life Years)	High-middle SDI	Male	15-49 years	Number	2019	160233	236164	100617
DALYs (Disability-Adjusted Life Years)	High-middle SDI	Male	50-69 years	Number	1990	160478	229568	106062
DALYs (Disability-Adjusted Life Years)	High-middle SDI	Male	50-69 years	Number	1991	163407	235501	109199
DALYs (Disability-Adjusted Life Years)	High-middle SDI	Male	50-69 years	Number	1992	166772	245206	112920
DALYs (Disability-Adjusted Life Years)	High-middle SDI	Male	50-69 years	Number	1993	171995	246073	115485
DALYs (Disability-Adjusted Life Years)	High-middle SDI	Male	50-69 years	Number	1994	176159	253561	117777
DALYs (Disability-Adjusted Life Years)	High-middle SDI	Male	50-69 years	Number	1995	176924	252373	118208
DALYs (Disability-Adjusted Life Years)	High-middle SDI	Male	50-69 years	Number	1996	174874	248882	117379
DALYs (Disability-Adjusted Life Years)	High-middle SDI	Male	50-69 years	Number	1997	173706	245362	117120
DALYs (Disability-Adjusted Life Years)	High-middle SDI	Male	50-69 years	Number	1998	172407	242127	118250
DALYs (Disability-Adjusted Life Years)	High-middle SDI	Male	50-69 years	Number	1999	175363	247550	118732
DALYs (Disability-Adjusted Life Years)	High-middle SDI	Male	50-69 years	Number	2000	176903	253858	120781
DALYs (Disability-Adjusted Life Years)	High-middle SDI	Male	50-69 years	Number	2001	177319	256845	118350
DALYs (Disability-Adjusted Life Years)	High-middle SDI	Male	50-69 years	Number	2002	177907	257618	118192
DALYs (Disability-Adjusted Life Years)	High-middle SDI	Male	50-69 years	Number	2003	179287	261818	116143
DALYs (Disability-Adjusted Life Years)	High-middle SDI	Male	50-69 years	Number	2004	180714	268214	116823
DALYs (Disability-Adjusted Life Years)	High-middle SDI	Male	50-69 years	Number	2005	186438	274944	119617
DALYs (Disability-Adjusted Life Years)	High-middle SDI	Male	50-69 years	Number	2006	184606	270992	118188
DALYs (Disability-Adjusted Life Years)	High-middle SDI	Male	50-69 years	Number	2007	187011	277600	119498
DALYs (Disability-Adjusted Life Years)	High-middle SDI	Male	50-69 years	Number	2008	191948	283150	123760
DALYs (Disability-Adjusted Life Years)	High-middle SDI	Male	50-69 years	Number	2009	189563	281150	122866
DALYs (Disability-Adjusted Life Years)	High-middle SDI	Male	50-69 years	Number	2010	191729	287536	124150
DALYs (Disability-Adjusted Life Years)	High-middle SDI	Male	50-69 years	Number	2011	191803	284095	124480
DALYs (Disability-Adjusted Life Years)	High-middle SDI	Male	50-69 years	Number	2012	196462	292005	126379
DALYs (Disability-Adjusted Life Years)	High-middle SDI	Male	50-69 years	Number	2013	201212	296541	129553
DALYs (Disability-Adjusted Life Years)	High-middle SDI	Male	50-69 years	Number	2014	208412	307814	135015
DALYs (Disability-Adjusted Life Years)	High-middle SDI	Male	50-69 years	Number	2015	218185	325671	140150
DALYs (Disability-Adjusted Life Years)	High-middle SDI	Male	50-69 years	Number	2016	221363	327482	143496
DALYs (Disability-Adjusted Life Years)	High-middle SDI	Male	50-69 years	Number	2017	220075	328774	141220
DALYs (Disability-Adjusted Life Years)	High-middle SDI	Male	50-69 years	Number	2018	219845	325509	142324
DALYs (Disability-Adjusted Life Years)	High-middle SDI	Male	50-69 years	Number	2019	221542	326371	143463
DALYs (Disability-Adjusted Life Years)	High-middle SDI	Male	70+ years	Number	1990	49691	68282.4	34903.1
DALYs (Disability-Adjusted Life Years)	High-middle SDI	Male	70+ years	Number	1991	51001.4	69754.9	35613.9
DALYs (Disability-Adjusted Life Years)	High-middle SDI	Male	70+ years	Number	1992	52468.7	71243.2	37208.3
DALYs (Disability-Adjusted Life Years)	High-middle SDI	Male	70+ years	Number	1993	54373.8	75212	38448.5
DALYs (Disability-Adjusted Life Years)	High-middle SDI	Male	70+ years	Number	1994	56059.1	76705.9	40342.3
DALYs (Disability-Adjusted Life Years)	High-middle SDI	Male	70+ years	Number	1995	57635.2	78389.4	40995
DALYs (Disability-Adjusted Life Years)	High-middle SDI	Male	70+ years	Number	1996	59109.3	79287.8	42418.5
DALYs (Disability-Adjusted Life Years)	High-middle SDI	Male	70+ years	Number	1997	60574	81122.4	43922.4
DALYs (Disability-Adjusted Life Years)	High-middle SDI	Male	70+ years	Number	1998	62418.2	84051.4	44869.8
DALYs (Disability-Adjusted Life Years)	High-middle SDI	Male	70+ years	Number	1999	64160.6	85121.3	45981.7
DALYs (Disability-Adjusted Life Years)	High-middle SDI	Male	70+ years	Number	2000	65079.3	86962.9	46823.4
DALYs (Disability-Adjusted Life Years)	High-middle SDI	Male	70+ years	Number	2001	65684.2	87989.2	46970.1
DALYs (Disability-Adjusted Life Years)	High-middle SDI	Male	70+ years	Number	2002	65680.3	89028.7	46540.2
DALYs (Disability-Adjusted Life Years)	High-middle SDI	Male	70+ years	Number	2003	65996.8	89262.8	46756.3
DALYs (Disability-Adjusted Life Years)	High-middle SDI	Male	70+ years	Number	2004	65724.4	89530.4	45541.4
DALYs (Disability-Adjusted Life Years)	High-middle SDI	Male	70+ years	Number	2005	66241.2	91270.9	46069.3
DALYs (Disability-Adjusted Life Years)	High-middle SDI	Male	70+ years	Number	2006	66036.9	90425.2	46923.2
DALYs (Disability-Adjusted Life Years)	High-middle SDI	Male	70+ years	Number	2007	66894	90639.8	47307.1
DALYs (Disability-Adjusted Life Years)	High-middle SDI	Male	70+ years	Number	2008	68545.7	93442.6	48212
DALYs (Disability-Adjusted Life Years)	High-middle SDI	Male	70+ years	Number	2009	69262.8	94853.3	48471.1
DALYs (Disability-Adjusted Life Years)	High-middle SDI	Male	70+ years	Number	2010	70058.1	95518.5	48641.4
DALYs (Disability-Adjusted Life Years)	High-middle SDI	Male	70+ years	Number	2011	70382.3	96636.1	49000.3
DALYs (Disability-Adjusted Life Years)	High-middle SDI	Male	70+ years	Number	2012	71415.6	97481.1	50062.1
DALYs (Disability-Adjusted Life Years)	High-middle SDI	Male	70+ years	Number	2013	72011.1	98168.3	50600.4
DALYs (Disability-Adjusted Life Years)	High-middle SDI	Male	70+ years	Number	2014	73297.8	99431.5	52167.7
DALYs (Disability-Adjusted Life Years)	High-middle SDI	Male	70+ years	Number	2015	74986.2	102144	53078.1
DALYs (Disability-Adjusted Life Years)	High-middle SDI	Male	70+ years	Number	2016	76563.6	104126	54362.4
DALYs (Disability-Adjusted Life Years)	High-middle SDI	Male	70+ years	Number	2017	78775.8	105979	56219.2
DALYs (Disability-Adjusted Life Years)	High-middle SDI	Male	70+ years	Number	2018	80902	110800	57996.8
DALYs (Disability-Adjusted Life Years)	High-middle SDI	Male	70+ years	Number	2019	84224.5	113500	60113.1
DALYs (Disability-Adjusted Life Years)	High-middle SDI	Male	0 to 14	Number	1990	0	0	0
DALYs (Disability-Adjusted Life Years)	High-middle SDI	Male	0 to 14	Number	1991	0	0	0
DALYs (Disability-Adjusted Life Years)	High-middle SDI	Male	0 to 14	Number	1992	0	0	0
DALYs (Disability-Adjusted Life Years)	High-middle SDI	Male	0 to 14	Number	1993	0	0	0
DALYs (Disability-Adjusted Life Years)	High-middle SDI	Male	0 to 14	Number	1994	0	0	0
DALYs (Disability-Adjusted Life Years)	High-middle SDI	Male	0 to 14	Number	1995	0	0	0
DALYs (Disability-Adjusted Life Years)	High-middle SDI	Male	0 to 14	Number	1996	0	0	0
DALYs (Disability-Adjusted Life Years)	High-middle SDI	Male	0 to 14	Number	1997	0	0	0
DALYs (Disability-Adjusted Life Years)	High-middle SDI	Male	0 to 14	Number	1998	0	0	0
DALYs (Disability-Adjusted Life Years)	High-middle SDI	Male	0 to 14	Number	1999	0	0	0
DALYs (Disability-Adjusted Life Years)	High-middle SDI	Male	0 to 14	Number	2000	0	0	0
DALYs (Disability-Adjusted Life Years)	High-middle SDI	Male	0 to 14	Number	2001	0	0	0
DALYs (Disability-Adjusted Life Years)	High-middle SDI	Male	0 to 14	Number	2002	0	0	0
DALYs (Disability-Adjusted Life Years)	High-middle SDI	Male	0 to 14	Number	2003	0	0	0
DALYs (Disability-Adjusted Life Years)	High-middle SDI	Male	0 to 14	Number	2004	0	0	0
DALYs (Disability-Adjusted Life Years)	High-middle SDI	Male	0 to 14	Number	2005	0	0	0
DALYs (Disability-Adjusted Life Years)	High-middle SDI	Male	0 to 14	Number	2006	0	0	0
DALYs (Disability-Adjusted Life Years)	High-middle SDI	Male	0 to 14	Number	2007	0	0	0
DALYs (Disability-Adjusted Life Years)	High-middle SDI	Male	0 to 14	Number	2008	0	0	0
DALYs (Disability-Adjusted Life Years)	High-middle SDI	Male	0 to 14	Number	2009	0	0	0
DALYs (Disability-Adjusted Life Years)	High-middle SDI	Male	0 to 14	Number	2010	0	0	0
DALYs (Disability-Adjusted Life Years)	High-middle SDI	Male	0 to 14	Number	2011	0	0	0
DALYs (Disability-Adjusted Life Years)	High-middle SDI	Male	0 to 14	Number	2012	0	0	0
DALYs (Disability-Adjusted Life Years)	High-middle SDI	Male	0 to 14	Number	2013	0	0	0
DALYs (Disability-Adjusted Life Years)	High-middle SDI	Male	0 to 14	Number	2014	0	0	0
DALYs (Disability-Adjusted Life Years)	High-middle SDI	Male	0 to 14	Number	2015	0	0	0
DALYs (Disability-Adjusted Life Years)	High-middle SDI	Male	0 to 14	Number	2016	0	0	0
DALYs (Disability-Adjusted Life Years)	High-middle SDI	Male	0 to 14	Number	2017	0	0	0
DALYs (Disability-Adjusted Life Years)	High-middle SDI	Male	0 to 14	Number	2018	0	0	0
DALYs (Disability-Adjusted Life Years)	High-middle SDI	Male	0 to 14	Number	2019	0	0	0
DALYs (Disability-Adjusted Life Years)	High SDI	Male	15-49 years	Number	1990	58743.7	87913.1	36587.7
DALYs (Disability-Adjusted Life Years)	High SDI	Male	15-49 years	Number	1991	59868.2	89538.8	37187.3
DALYs (Disability-Adjusted Life Years)	High SDI	Male	15-49 years	Number	1992	60946.6	91329.4	37686.7
DALYs (Disability-Adjusted Life Years)	High SDI	Male	15-49 years	Number	1993	62388.4	94034.2	38644
DALYs (Disability-Adjusted Life Years)	High SDI	Male	15-49 years	Number	1994	63580.7	95884.8	39242.2
DALYs (Disability-Adjusted Life Years)	High SDI	Male	15-49 years	Number	1995	65280	98728.4	40053.5
DALYs (Disability-Adjusted Life Years)	High SDI	Male	15-49 years	Number	1996	66004.8	99507.7	40837.6
DALYs (Disability-Adjusted Life Years)	High SDI	Male	15-49 years	Number	1997	65688.6	99532.8	40764.8
DALYs (Disability-Adjusted Life Years)	High SDI	Male	15-49 years	Number	1998	65164.2	98413.5	40622.5
DALYs (Disability-Adjusted Life Years)	High SDI	Male	15-49 years	Number	1999	64232	97362.3	40351.8
DALYs (Disability-Adjusted Life Years)	High SDI	Male	15-49 years	Number	2000	64030.6	97303.7	40208.5
DALYs (Disability-Adjusted Life Years)	High SDI	Male	15-49 years	Number	2001	63879.3	97022	40104
DALYs (Disability-Adjusted Life Years)	High SDI	Male	15-49 years	Number	2002	63302.3	96208.5	39641.3
DALYs (Disability-Adjusted Life Years)	High SDI	Male	15-49 years	Number	2003	62950.2	95642.5	39286.4
DALYs (Disability-Adjusted Life Years)	High SDI	Male	15-49 years	Number	2004	61217.6	92248.1	38404.6
DALYs (Disability-Adjusted Life Years)	High SDI	Male	15-49 years	Number	2005	60231.1	91005.2	37835.1
DALYs (Disability-Adjusted Life Years)	High SDI	Male	15-49 years	Number	2006	58691.8	88618.3	36812.9
DALYs (Disability-Adjusted Life Years)	High SDI	Male	15-49 years	Number	2007	57130.2	86296.5	35658.2
DALYs (Disability-Adjusted Life Years)	High SDI	Male	15-49 years	Number	2008	55550	83701.5	34705.8
DALYs (Disability-Adjusted Life Years)	High SDI	Male	15-49 years	Number	2009	53959.3	81387.6	33627.5
DALYs (Disability-Adjusted Life Years)	High SDI	Male	15-49 years	Number	2010	52081.6	78501.5	32484.8
DALYs (Disability-Adjusted Life Years)	High SDI	Male	15-49 years	Number	2011	50836.8	76649	31609.7
DALYs (Disability-Adjusted Life Years)	High SDI	Male	15-49 years	Number	2012	49562	74636.8	30704.7
DALYs (Disability-Adjusted Life Years)	High SDI	Male	15-49 years	Number	2013	48940.7	73741.6	30177.2
DALYs (Disability-Adjusted Life Years)	High SDI	Male	15-49 years	Number	2014	48363	72742.2	29982.4
DALYs (Disability-Adjusted Life Years)	High SDI	Male	15-49 years	Number	2015	48263.4	72758.1	29739.8
DALYs (Disability-Adjusted Life Years)	High SDI	Male	15-49 years	Number	2016	49078.4	74180.8	30547.6
DALYs (Disability-Adjusted Life Years)	High SDI	Male	15-49 years	Number	2017	50205	76027.2	31165.6
DALYs (Disability-Adjusted Life Years)	High SDI	Male	15-49 years	Number	2018	50296.6	77036.8	31234.9
DALYs (Disability-Adjusted Life Years)	High SDI	Male	15-49 years	Number	2019	50333	76846.3	31281.5
DALYs (Disability-Adjusted Life Years)	High SDI	Male	50-69 years	Number	1990	105884	157357	69837.7
DALYs (Disability-Adjusted Life Years)	High SDI	Male	50-69 years	Number	1991	107826	159555	71482.2
DALYs (Disability-Adjusted Life Years)	High SDI	Male	50-69 years	Number	1992	109523	161382	72976.4
DALYs (Disability-Adjusted Life Years)	High SDI	Male	50-69 years	Number	1993	112104	164546	75040.9
DALYs (Disability-Adjusted Life Years)	High SDI	Male	50-69 years	Number	1994	114043	166028	76572
DALYs (Disability-Adjusted Life Years)	High SDI	Male	50-69 years	Number	1995	115955	167670	78422.8
DALYs (Disability-Adjusted Life Years)	High SDI	Male	50-69 years	Number	1996	116105	167654	78918
DALYs (Disability-Adjusted Life Years)	High SDI	Male	50-69 years	Number	1997	116569	167846	79463.2
DALYs (Disability-Adjusted Life Years)	High SDI	Male	50-69 years	Number	1998	118908	171147	81719.7
DALYs (Disability-Adjusted Life Years)	High SDI	Male	50-69 years	Number	1999	120794	174546	83193.8
DALYs (Disability-Adjusted Life Years)	High SDI	Male	50-69 years	Number	2000	122532	175831	84279.6
DALYs (Disability-Adjusted Life Years)	High SDI	Male	50-69 years	Number	2001	124688	179448	85973.6
DALYs (Disability-Adjusted Life Years)	High SDI	Male	50-69 years	Number	2002	127265	182653	87756.4
DALYs (Disability-Adjusted Life Years)	High SDI	Male	50-69 years	Number	2003	130599	186696	89856
DALYs (Disability-Adjusted Life Years)	High SDI	Male	50-69 years	Number	2004	131485	188171	90823.2
DALYs (Disability-Adjusted Life Years)	High SDI	Male	50-69 years	Number	2005	134432	191223	92553.5
DALYs (Disability-Adjusted Life Years)	High SDI	Male	50-69 years	Number	2006	135946	193301	93446.6
DALYs (Disability-Adjusted Life Years)	High SDI	Male	50-69 years	Number	2007	137702	195461	94546.9
DALYs (Disability-Adjusted Life Years)	High SDI	Male	50-69 years	Number	2008	139565	197927	95613.7
DALYs (Disability-Adjusted Life Years)	High SDI	Male	50-69 years	Number	2009	141312	200582	96848.2
DALYs (Disability-Adjusted Life Years)	High SDI	Male	50-69 years	Number	2010	142785	202945	97643.5
DALYs (Disability-Adjusted Life Years)	High SDI	Male	50-69 years	Number	2011	145921	207858	99785.1
DALYs (Disability-Adjusted Life Years)	High SDI	Male	50-69 years	Number	2012	149907	214527	102633
DALYs (Disability-Adjusted Life Years)	High SDI	Male	50-69 years	Number	2013	154838	222345	105953
DALYs (Disability-Adjusted Life Years)	High SDI	Male	50-69 years	Number	2014	158894	228834	109229
DALYs (Disability-Adjusted Life Years)	High SDI	Male	50-69 years	Number	2015	163376	233975	111890
DALYs (Disability-Adjusted Life Years)	High SDI	Male	50-69 years	Number	2016	165578	237170	113112
DALYs (Disability-Adjusted Life Years)	High SDI	Male	50-69 years	Number	2017	165464	237975	111935
DALYs (Disability-Adjusted Life Years)	High SDI	Male	50-69 years	Number	2018	166222	239098	112850
DALYs (Disability-Adjusted Life Years)	High SDI	Male	50-69 years	Number	2019	166665	238656	112277
DALYs (Disability-Adjusted Life Years)	High SDI	Male	70+ years	Number	1990	37078.6	50668.6	26076.9
DALYs (Disability-Adjusted Life Years)	High SDI	Male	70+ years	Number	1991	38378.4	52407.4	27121.8
DALYs (Disability-Adjusted Life Years)	High SDI	Male	70+ years	Number	1992	39751.8	54101.3	28273.1
DALYs (Disability-Adjusted Life Years)	High SDI	Male	70+ years	Number	1993	41420.7	55874.5	29610.7
DALYs (Disability-Adjusted Life Years)	High SDI	Male	70+ years	Number	1994	42844.9	57633.7	30715.1
DALYs (Disability-Adjusted Life Years)	High SDI	Male	70+ years	Number	1995	44700.2	60118.1	32147.4
DALYs (Disability-Adjusted Life Years)	High SDI	Male	70+ years	Number	1996	45936.9	61719.6	33287.6
DALYs (Disability-Adjusted Life Years)	High SDI	Male	70+ years	Number	1997	46991.9	62850.3	34333.3
DALYs (Disability-Adjusted Life Years)	High SDI	Male	70+ years	Number	1998	48942.2	65192.3	35962.5
DALYs (Disability-Adjusted Life Years)	High SDI	Male	70+ years	Number	1999	50651	66993	37363.5
DALYs (Disability-Adjusted Life Years)	High SDI	Male	70+ years	Number	2000	51958.1	68285.6	38595.7
DALYs (Disability-Adjusted Life Years)	High SDI	Male	70+ years	Number	2001	53252.3	69725	39680.1
DALYs (Disability-Adjusted Life Years)	High SDI	Male	70+ years	Number	2002	54604.4	71418.5	40867.4
DALYs (Disability-Adjusted Life Years)	High SDI	Male	70+ years	Number	2003	55949.3	73122.8	41934.6
DALYs (Disability-Adjusted Life Years)	High SDI	Male	70+ years	Number	2004	56371.4	73329.5	42489.3
DALYs (Disability-Adjusted Life Years)	High SDI	Male	70+ years	Number	2005	57544.7	74932.3	43447.9
DALYs (Disability-Adjusted Life Years)	High SDI	Male	70+ years	Number	2006	58044.9	75667	43969.2
DALYs (Disability-Adjusted Life Years)	High SDI	Male	70+ years	Number	2007	58953.4	76652.8	44822.3
DALYs (Disability-Adjusted Life Years)	High SDI	Male	70+ years	Number	2008	60167.9	78407.1	45746.1
DALYs (Disability-Adjusted Life Years)	High SDI	Male	70+ years	Number	2009	61017.1	79222.7	46515.7
DALYs (Disability-Adjusted Life Years)	High SDI	Male	70+ years	Number	2010	62090.4	80337.5	47364.5
DALYs (Disability-Adjusted Life Years)	High SDI	Male	70+ years	Number	2011	63705.2	82641.5	48523.2
DALYs (Disability-Adjusted Life Years)	High SDI	Male	70+ years	Number	2012	65547.2	85220.4	49920.7
DALYs (Disability-Adjusted Life Years)	High SDI	Male	70+ years	Number	2013	67766.1	88089	51706.3
DALYs (Disability-Adjusted Life Years)	High SDI	Male	70+ years	Number	2014	69724.3	90604	53134.2
DALYs (Disability-Adjusted Life Years)	High SDI	Male	70+ years	Number	2015	71782.8	93172.8	54551.7
DALYs (Disability-Adjusted Life Years)	High SDI	Male	70+ years	Number	2016	72709.5	94311.8	55228.2
DALYs (Disability-Adjusted Life Years)	High SDI	Male	70+ years	Number	2017	74406.6	96577.4	56422.8
DALYs (Disability-Adjusted Life Years)	High SDI	Male	70+ years	Number	2018	77564	100149	58898.2
DALYs (Disability-Adjusted Life Years)	High SDI	Male	70+ years	Number	2019	80638.2	104316	61160.9
DALYs (Disability-Adjusted Life Years)	High SDI	Male	0 to 14	Number	1990	0	0	0
DALYs (Disability-Adjusted Life Years)	High SDI	Male	0 to 14	Number	1991	0	0	0
DALYs (Disability-Adjusted Life Years)	High SDI	Male	0 to 14	Number	1992	0	0	0
DALYs (Disability-Adjusted Life Years)	High SDI	Male	0 to 14	Number	1993	0	0	0
DALYs (Disability-Adjusted Life Years)	High SDI	Male	0 to 14	Number	1994	0	0	0
DALYs (Disability-Adjusted Life Years)	High SDI	Male	0 to 14	Number	1995	0	0	0
DALYs (Disability-Adjusted Life Years)	High SDI	Male	0 to 14	Number	1996	0	0	0
DALYs (Disability-Adjusted Life Years)	High SDI	Male	0 to 14	Number	1997	0	0	0
DALYs (Disability-Adjusted Life Years)	High SDI	Male	0 to 14	Number	1998	0	0	0
DALYs (Disability-Adjusted Life Years)	High SDI	Male	0 to 14	Number	1999	0	0	0
DALYs (Disability-Adjusted Life Years)	High SDI	Male	0 to 14	Number	2000	0	0	0
DALYs (Disability-Adjusted Life Years)	High SDI	Male	0 to 14	Number	2001	0	0	0
DALYs (Disability-Adjusted Life Years)	High SDI	Male	0 to 14	Number	2002	0	0	0
DALYs (Disability-Adjusted Life Years)	High SDI	Male	0 to 14	Number	2003	0	0	0
DALYs (Disability-Adjusted Life Years)	High SDI	Male	0 to 14	Number	2004	0	0	0
DALYs (Disability-Adjusted Life Years)	High SDI	Male	0 to 14	Number	2005	0	0	0
DALYs (Disability-Adjusted Life Years)	High SDI	Male	0 to 14	Number	2006	0	0	0
DALYs (Disability-Adjusted Life Years)	High SDI	Male	0 to 14	Number	2007	0	0	0
DALYs (Disability-Adjusted Life Years)	High SDI	Male	0 to 14	Number	2008	0	0	0
DALYs (Disability-Adjusted Life Years)	High SDI	Male	0 to 14	Number	2009	0	0	0
DALYs (Disability-Adjusted Life Years)	High SDI	Male	0 to 14	Number	2010	0	0	0
DALYs (Disability-Adjusted Life Years)	High SDI	Male	0 to 14	Number	2011	0	0	0
DALYs (Disability-Adjusted Life Years)	High SDI	Male	0 to 14	Number	2012	0	0	0
DALYs (Disability-Adjusted Life Years)	High SDI	Male	0 to 14	Number	2013	0	0	0
DALYs (Disability-Adjusted Life Years)	High SDI	Male	0 to 14	Number	2014	0	0	0
DALYs (Disability-Adjusted Life Years)	High SDI	Male	0 to 14	Number	2015	0	0	0
DALYs (Disability-Adjusted Life Years)	High SDI	Male	0 to 14	Number	2016	0	0	0
DALYs (Disability-Adjusted Life Years)	High SDI	Male	0 to 14	Number	2017	0	0	0
DALYs (Disability-Adjusted Life Years)	High SDI	Male	0 to 14	Number	2018	0	0	0
DALYs (Disability-Adjusted Life Years)	High SDI	Male	0 to 14	Number	2019	0	0	0
DALYs (Disability-Adjusted Life Years)	Low-middle SDI	Male	15-49 years	Number	1990	143895	213014	90185.3
DALYs (Disability-Adjusted Life Years)	Low-middle SDI	Male	15-49 years	Number	1991	148023	218327	93616.1
DALYs (Disability-Adjusted Life Years)	Low-middle SDI	Male	15-49 years	Number	1992	151768	226257	96324.8
DALYs (Disability-Adjusted Life Years)	Low-middle SDI	Male	15-49 years	Number	1993	157727	234903	100847
DALYs (Disability-Adjusted Life Years)	Low-middle SDI	Male	15-49 years	Number	1994	163560	242202	104117
DALYs (Disability-Adjusted Life Years)	Low-middle SDI	Male	15-49 years	Number	1995	166428	245738	105288
DALYs (Disability-Adjusted Life Years)	Low-middle SDI	Male	15-49 years	Number	1996	168087	248569	107742
DALYs (Disability-Adjusted Life Years)	Low-middle SDI	Male	15-49 years	Number	1997	169400	250876	109180
DALYs (Disability-Adjusted Life Years)	Low-middle SDI	Male	15-49 years	Number	1998	168327	245999	109131
DALYs (Disability-Adjusted Life Years)	Low-middle SDI	Male	15-49 years	Number	1999	166748	243954	108128
DALYs (Disability-Adjusted Life Years)	Low-middle SDI	Male	15-49 years	Number	2000	166542	244790	108319
DALYs (Disability-Adjusted Life Years)	Low-middle SDI	Male	15-49 years	Number	2001	166033	244895	106863
DALYs (Disability-Adjusted Life Years)	Low-middle SDI	Male	15-49 years	Number	2002	164463	241194	104699
DALYs (Disability-Adjusted Life Years)	Low-middle SDI	Male	15-49 years	Number	2003	161996	241145	103132
DALYs (Disability-Adjusted Life Years)	Low-middle SDI	Male	15-49 years	Number	2004	162284	238505	103456
DALYs (Disability-Adjusted Life Years)	Low-middle SDI	Male	15-49 years	Number	2005	164586	242754	105686
DALYs (Disability-Adjusted Life Years)	Low-middle SDI	Male	15-49 years	Number	2006	168663	247320	106115
DALYs (Disability-Adjusted Life Years)	Low-middle SDI	Male	15-49 years	Number	2007	173048	253435	109423
DALYs (Disability-Adjusted Life Years)	Low-middle SDI	Male	15-49 years	Number	2008	177791	259849	112691
DALYs (Disability-Adjusted Life Years)	Low-middle SDI	Male	15-49 years	Number	2009	179542	262366	113120
DALYs (Disability-Adjusted Life Years)	Low-middle SDI	Male	15-49 years	Number	2010	181983	268685	114777
DALYs (Disability-Adjusted Life Years)	Low-middle SDI	Male	15-49 years	Number	2011	187142	274389	117428
DALYs (Disability-Adjusted Life Years)	Low-middle SDI	Male	15-49 years	Number	2012	192014	284642	120596
DALYs (Disability-Adjusted Life Years)	Low-middle SDI	Male	15-49 years	Number	2013	196551	289716	122856
DALYs (Disability-Adjusted Life Years)	Low-middle SDI	Male	15-49 years	Number	2014	199591	297356	125227
DALYs (Disability-Adjusted Life Years)	Low-middle SDI	Male	15-49 years	Number	2015	203156	302792	126110
DALYs (Disability-Adjusted Life Years)	Low-middle SDI	Male	15-49 years	Number	2016	213975	319758	133000
DALYs (Disability-Adjusted Life Years)	Low-middle SDI	Male	15-49 years	Number	2017	227520	340515	140990
DALYs (Disability-Adjusted Life Years)	Low-middle SDI	Male	15-49 years	Number	2018	232545	347426	143601
DALYs (Disability-Adjusted Life Years)	Low-middle SDI	Male	15-49 years	Number	2019	234640	352840	147737
DALYs (Disability-Adjusted Life Years)	Low-middle SDI	Male	50-69 years	Number	1990	123819	188129	76167.5
DALYs (Disability-Adjusted Life Years)	Low-middle SDI	Male	50-69 years	Number	1991	127515	193547	78307.6
DALYs (Disability-Adjusted Life Years)	Low-middle SDI	Male	50-69 years	Number	1992	130362	198062	80168.6
DALYs (Disability-Adjusted Life Years)	Low-middle SDI	Male	50-69 years	Number	1993	134288	204403	84045.4
DALYs (Disability-Adjusted Life Years)	Low-middle SDI	Male	50-69 years	Number	1994	137654	205269	84613.8
DALYs (Disability-Adjusted Life Years)	Low-middle SDI	Male	50-69 years	Number	1995	139263	211249	87527.9
DALYs (Disability-Adjusted Life Years)	Low-middle SDI	Male	50-69 years	Number	1996	141213	212134	87142.3
DALYs (Disability-Adjusted Life Years)	Low-middle SDI	Male	50-69 years	Number	1997	143289	217055	89217.1
DALYs (Disability-Adjusted Life Years)	Low-middle SDI	Male	50-69 years	Number	1998	142116	215845	88528.4
DALYs (Disability-Adjusted Life Years)	Low-middle SDI	Male	50-69 years	Number	1999	138848	207339	86789.7
DALYs (Disability-Adjusted Life Years)	Low-middle SDI	Male	50-69 years	Number	2000	137924	207008	86666.1
DALYs (Disability-Adjusted Life Years)	Low-middle SDI	Male	50-69 years	Number	2001	138808	208021	86467.1
DALYs (Disability-Adjusted Life Years)	Low-middle SDI	Male	50-69 years	Number	2002	139227	210021	86270.8
DALYs (Disability-Adjusted Life Years)	Low-middle SDI	Male	50-69 years	Number	2003	139906	210889	87132.1
DALYs (Disability-Adjusted Life Years)	Low-middle SDI	Male	50-69 years	Number	2004	139503	212538	86836
DALYs (Disability-Adjusted Life Years)	Low-middle SDI	Male	50-69 years	Number	2005	143043	217665	88320.3
DALYs (Disability-Adjusted Life Years)	Low-middle SDI	Male	50-69 years	Number	2006	147105	225322	90792.8
DALYs (Disability-Adjusted Life Years)	Low-middle SDI	Male	50-69 years	Number	2007	151397	230204	93791.9
DALYs (Disability-Adjusted Life Years)	Low-middle SDI	Male	50-69 years	Number	2008	156733	236494	96312.5
DALYs (Disability-Adjusted Life Years)	Low-middle SDI	Male	50-69 years	Number	2009	160163	245688	98655.5
DALYs (Disability-Adjusted Life Years)	Low-middle SDI	Male	50-69 years	Number	2010	164437	248691	102135
DALYs (Disability-Adjusted Life Years)	Low-middle SDI	Male	50-69 years	Number	2011	171068	258903	106259
DALYs (Disability-Adjusted Life Years)	Low-middle SDI	Male	50-69 years	Number	2012	178889	271869	111256
DALYs (Disability-Adjusted Life Years)	Low-middle SDI	Male	50-69 years	Number	2013	184896	282328	115294
DALYs (Disability-Adjusted Life Years)	Low-middle SDI	Male	50-69 years	Number	2014	191280	287277	120131
DALYs (Disability-Adjusted Life Years)	Low-middle SDI	Male	50-69 years	Number	2015	201807	304735	125800
DALYs (Disability-Adjusted Life Years)	Low-middle SDI	Male	50-69 years	Number	2016	212363	326458	132884
DALYs (Disability-Adjusted Life Years)	Low-middle SDI	Male	50-69 years	Number	2017	221521	345834	135930
DALYs (Disability-Adjusted Life Years)	Low-middle SDI	Male	50-69 years	Number	2018	225673	344533	141485
DALYs (Disability-Adjusted Life Years)	Low-middle SDI	Male	50-69 years	Number	2019	229741	353761	141524
DALYs (Disability-Adjusted Life Years)	Low-middle SDI	Male	70+ years	Number	1990	31636.7	45433.9	20563.2
DALYs (Disability-Adjusted Life Years)	Low-middle SDI	Male	70+ years	Number	1991	32794.6	47851.8	21430.3
DALYs (Disability-Adjusted Life Years)	Low-middle SDI	Male	70+ years	Number	1992	33876	49041.4	22150.7
DALYs (Disability-Adjusted Life Years)	Low-middle SDI	Male	70+ years	Number	1993	35321.9	50916.1	23278.3
DALYs (Disability-Adjusted Life Years)	Low-middle SDI	Male	70+ years	Number	1994	36601.5	52880.3	24327.2
DALYs (Disability-Adjusted Life Years)	Low-middle SDI	Male	70+ years	Number	1995	37777.6	54181.6	24995.9
DALYs (Disability-Adjusted Life Years)	Low-middle SDI	Male	70+ years	Number	1996	39153.5	56168.9	26111
DALYs (Disability-Adjusted Life Years)	Low-middle SDI	Male	70+ years	Number	1997	40935.8	58176.6	27687.5
DALYs (Disability-Adjusted Life Years)	Low-middle SDI	Male	70+ years	Number	1998	42318.3	59866.6	28293.6
DALYs (Disability-Adjusted Life Years)	Low-middle SDI	Male	70+ years	Number	1999	43109.7	60944.9	28942.2
DALYs (Disability-Adjusted Life Years)	Low-middle SDI	Male	70+ years	Number	2000	44761.9	63481.3	29824.7
DALYs (Disability-Adjusted Life Years)	Low-middle SDI	Male	70+ years	Number	2001	46441.7	65805.5	31259
DALYs (Disability-Adjusted Life Years)	Low-middle SDI	Male	70+ years	Number	2002	47984.6	68634.1	32293.1
DALYs (Disability-Adjusted Life Years)	Low-middle SDI	Male	70+ years	Number	2003	49097.1	70470.5	33027.2
DALYs (Disability-Adjusted Life Years)	Low-middle SDI	Male	70+ years	Number	2004	49720.9	71199.9	32834.6
DALYs (Disability-Adjusted Life Years)	Low-middle SDI	Male	70+ years	Number	2005	51683.6	73886.2	34087.6
DALYs (Disability-Adjusted Life Years)	Low-middle SDI	Male	70+ years	Number	2006	53321.4	76165	35561.4
DALYs (Disability-Adjusted Life Years)	Low-middle SDI	Male	70+ years	Number	2007	54585.1	77952.2	36926.3
DALYs (Disability-Adjusted Life Years)	Low-middle SDI	Male	70+ years	Number	2008	56344.4	80184.9	38103.5
DALYs (Disability-Adjusted Life Years)	Low-middle SDI	Male	70+ years	Number	2009	56988.8	81094.5	38684.3
DALYs (Disability-Adjusted Life Years)	Low-middle SDI	Male	70+ years	Number	2010	57701.5	82066.6	39051.7
DALYs (Disability-Adjusted Life Years)	Low-middle SDI	Male	70+ years	Number	2011	59196.2	83252.7	39793.7
DALYs (Disability-Adjusted Life Years)	Low-middle SDI	Male	70+ years	Number	2012	61336.1	87198.9	41643.2
DALYs (Disability-Adjusted Life Years)	Low-middle SDI	Male	70+ years	Number	2013	64395.7	90709	44220.9
DALYs (Disability-Adjusted Life Years)	Low-middle SDI	Male	70+ years	Number	2014	66499.2	93787.1	45673.9
DALYs (Disability-Adjusted Life Years)	Low-middle SDI	Male	70+ years	Number	2015	68588	97415.3	47034.5
DALYs (Disability-Adjusted Life Years)	Low-middle SDI	Male	70+ years	Number	2016	71718.7	101426	49116.3
DALYs (Disability-Adjusted Life Years)	Low-middle SDI	Male	70+ years	Number	2017	76009.7	107502	51697
DALYs (Disability-Adjusted Life Years)	Low-middle SDI	Male	70+ years	Number	2018	78986.1	112641	54656.5
DALYs (Disability-Adjusted Life Years)	Low-middle SDI	Male	70+ years	Number	2019	81899.4	115142	56565.1
DALYs (Disability-Adjusted Life Years)	Low-middle SDI	Male	0 to 14	Number	1990	0	0	0
DALYs (Disability-Adjusted Life Years)	Low-middle SDI	Male	0 to 14	Number	1991	0	0	0
DALYs (Disability-Adjusted Life Years)	Low-middle SDI	Male	0 to 14	Number	1992	0	0	0
DALYs (Disability-Adjusted Life Years)	Low-middle SDI	Male	0 to 14	Number	1993	0	0	0
DALYs (Disability-Adjusted Life Years)	Low-middle SDI	Male	0 to 14	Number	1994	0	0	0
DALYs (Disability-Adjusted Life Years)	Low-middle SDI	Male	0 to 14	Number	1995	0	0	0
DALYs (Disability-Adjusted Life Years)	Low-middle SDI	Male	0 to 14	Number	1996	0	0	0
DALYs (Disability-Adjusted Life Years)	Low-middle SDI	Male	0 to 14	Number	1997	0	0	0
DALYs (Disability-Adjusted Life Years)	Low-middle SDI	Male	0 to 14	Number	1998	0	0	0
DALYs (Disability-Adjusted Life Years)	Low-middle SDI	Male	0 to 14	Number	1999	0	0	0
DALYs (Disability-Adjusted Life Years)	Low-middle SDI	Male	0 to 14	Number	2000	0	0	0
DALYs (Disability-Adjusted Life Years)	Low-middle SDI	Male	0 to 14	Number	2001	0	0	0
DALYs (Disability-Adjusted Life Years)	Low-middle SDI	Male	0 to 14	Number	2002	0	0	0
DALYs (Disability-Adjusted Life Years)	Low-middle SDI	Male	0 to 14	Number	2003	0	0	0
DALYs (Disability-Adjusted Life Years)	Low-middle SDI	Male	0 to 14	Number	2004	0	0	0
DALYs (Disability-Adjusted Life Years)	Low-middle SDI	Male	0 to 14	Number	2005	0	0	0
DALYs (Disability-Adjusted Life Years)	Low-middle SDI	Male	0 to 14	Number	2006	0	0	0
DALYs (Disability-Adjusted Life Years)	Low-middle SDI	Male	0 to 14	Number	2007	0	0	0
DALYs (Disability-Adjusted Life Years)	Low-middle SDI	Male	0 to 14	Number	2008	0	0	0
DALYs (Disability-Adjusted Life Years)	Low-middle SDI	Male	0 to 14	Number	2009	0	0	0
DALYs (Disability-Adjusted Life Years)	Low-middle SDI	Male	0 to 14	Number	2010	0	0	0
DALYs (Disability-Adjusted Life Years)	Low-middle SDI	Male	0 to 14	Number	2011	0	0	0
DALYs (Disability-Adjusted Life Years)	Low-middle SDI	Male	0 to 14	Number	2012	0	0	0
DALYs (Disability-Adjusted Life Years)	Low-middle SDI	Male	0 to 14	Number	2013	0	0	0
DALYs (Disability-Adjusted Life Years)	Low-middle SDI	Male	0 to 14	Number	2014	0	0	0
DALYs (Disability-Adjusted Life Years)	Low-middle SDI	Male	0 to 14	Number	2015	0	0	0
DALYs (Disability-Adjusted Life Years)	Low-middle SDI	Male	0 to 14	Number	2016	0	0	0
DALYs (Disability-Adjusted Life Years)	Low-middle SDI	Male	0 to 14	Number	2017	0	0	0
DALYs (Disability-Adjusted Life Years)	Low-middle SDI	Male	0 to 14	Number	2018	0	0	0
DALYs (Disability-Adjusted Life Years)	Low-middle SDI	Male	0 to 14	Number	2019	0	0	0
DALYs (Disability-Adjusted Life Years)	Low SDI	Male	15-49 years	Number	1990	49075	73844.9	29816
DALYs (Disability-Adjusted Life Years)	Low SDI	Male	15-49 years	Number	1991	50640	76988.6	30965.8
DALYs (Disability-Adjusted Life Years)	Low SDI	Male	15-49 years	Number	1992	52118.9	78657.3	32083.6
DALYs (Disability-Adjusted Life Years)	Low SDI	Male	15-49 years	Number	1993	53904	80748.9	33167.7
DALYs (Disability-Adjusted Life Years)	Low SDI	Male	15-49 years	Number	1994	55691.1	84173.7	34448.7
DALYs (Disability-Adjusted Life Years)	Low SDI	Male	15-49 years	Number	1995	56886.4	84862.8	34900.9
DALYs (Disability-Adjusted Life Years)	Low SDI	Male	15-49 years	Number	1996	58374.2	87472.7	36258
DALYs (Disability-Adjusted Life Years)	Low SDI	Male	15-49 years	Number	1997	59428.9	89620	36472.9
DALYs (Disability-Adjusted Life Years)	Low SDI	Male	15-49 years	Number	1998	60175.7	89060.4	37322.8
DALYs (Disability-Adjusted Life Years)	Low SDI	Male	15-49 years	Number	1999	61206.7	91382.7	38261.5
DALYs (Disability-Adjusted Life Years)	Low SDI	Male	15-49 years	Number	2000	62419	95236.3	39289
DALYs (Disability-Adjusted Life Years)	Low SDI	Male	15-49 years	Number	2001	63003	94647.9	39365.7
DALYs (Disability-Adjusted Life Years)	Low SDI	Male	15-49 years	Number	2002	64082.4	96376	39375.1
DALYs (Disability-Adjusted Life Years)	Low SDI	Male	15-49 years	Number	2003	66329.5	99688.5	41284.1
DALYs (Disability-Adjusted Life Years)	Low SDI	Male	15-49 years	Number	2004	68039.8	101768	42062
DALYs (Disability-Adjusted Life Years)	Low SDI	Male	15-49 years	Number	2005	69834	104243	43913.9
DALYs (Disability-Adjusted Life Years)	Low SDI	Male	15-49 years	Number	2006	70839.7	103621	43846.3
DALYs (Disability-Adjusted Life Years)	Low SDI	Male	15-49 years	Number	2007	72803	107421	44930
DALYs (Disability-Adjusted Life Years)	Low SDI	Male	15-49 years	Number	2008	74447.1	110684	46258.5
DALYs (Disability-Adjusted Life Years)	Low SDI	Male	15-49 years	Number	2009	75474.5	112030	47015.8
DALYs (Disability-Adjusted Life Years)	Low SDI	Male	15-49 years	Number	2010	76869.8	114594	47546.7
DALYs (Disability-Adjusted Life Years)	Low SDI	Male	15-49 years	Number	2011	77947	116620	48153.9
DALYs (Disability-Adjusted Life Years)	Low SDI	Male	15-49 years	Number	2012	79471.4	118451	49129
DALYs (Disability-Adjusted Life Years)	Low SDI	Male	15-49 years	Number	2013	81436.1	122884	50135.7
DALYs (Disability-Adjusted Life Years)	Low SDI	Male	15-49 years	Number	2014	81596.1	123006	49767
DALYs (Disability-Adjusted Life Years)	Low SDI	Male	15-49 years	Number	2015	83391.9	125879	50434
DALYs (Disability-Adjusted Life Years)	Low SDI	Male	15-49 years	Number	2016	86569.2	131432	52866.9
DALYs (Disability-Adjusted Life Years)	Low SDI	Male	15-49 years	Number	2017	91416.4	139322	55428.7
DALYs (Disability-Adjusted Life Years)	Low SDI	Male	15-49 years	Number	2018	93916.2	144011	57589.7
DALYs (Disability-Adjusted Life Years)	Low SDI	Male	15-49 years	Number	2019	95836.6	144261	58238.7
DALYs (Disability-Adjusted Life Years)	Low SDI	Male	50-69 years	Number	1990	61842.2	96745	36824.9
DALYs (Disability-Adjusted Life Years)	Low SDI	Male	50-69 years	Number	1991	62947.5	97568	37377.3
DALYs (Disability-Adjusted Life Years)	Low SDI	Male	50-69 years	Number	1992	63871.5	99686.7	37375.9
DALYs (Disability-Adjusted Life Years)	Low SDI	Male	50-69 years	Number	1993	64878.6	101009	38488.1
DALYs (Disability-Adjusted Life Years)	Low SDI	Male	50-69 years	Number	1994	65994	103032	39215.3
DALYs (Disability-Adjusted Life Years)	Low SDI	Male	50-69 years	Number	1995	66939.7	104464	40277.6
DALYs (Disability-Adjusted Life Years)	Low SDI	Male	50-69 years	Number	1996	67646.6	104698	40178.8
DALYs (Disability-Adjusted Life Years)	Low SDI	Male	50-69 years	Number	1997	67955.1	105665	40302.8
DALYs (Disability-Adjusted Life Years)	Low SDI	Male	50-69 years	Number	1998	67836.6	104690	40883.3
DALYs (Disability-Adjusted Life Years)	Low SDI	Male	50-69 years	Number	1999	67543.1	105991	40621.7
DALYs (Disability-Adjusted Life Years)	Low SDI	Male	50-69 years	Number	2000	67388	103977	40009.7
DALYs (Disability-Adjusted Life Years)	Low SDI	Male	50-69 years	Number	2001	68226.1	105777	41066.3
DALYs (Disability-Adjusted Life Years)	Low SDI	Male	50-69 years	Number	2002	68903.9	105999	41245.5
DALYs (Disability-Adjusted Life Years)	Low SDI	Male	50-69 years	Number	2003	69828.5	108486	42255.2
DALYs (Disability-Adjusted Life Years)	Low SDI	Male	50-69 years	Number	2004	70563.5	109919	42564.6
DALYs (Disability-Adjusted Life Years)	Low SDI	Male	50-69 years	Number	2005	71396.1	113158	43201.7
DALYs (Disability-Adjusted Life Years)	Low SDI	Male	50-69 years	Number	2006	71723	111327	43631.4
DALYs (Disability-Adjusted Life Years)	Low SDI	Male	50-69 years	Number	2007	73227.7	114337	44630
DALYs (Disability-Adjusted Life Years)	Low SDI	Male	50-69 years	Number	2008	73733.5	114390	44699.8
DALYs (Disability-Adjusted Life Years)	Low SDI	Male	50-69 years	Number	2009	74889.5	117053	45438.3
DALYs (Disability-Adjusted Life Years)	Low SDI	Male	50-69 years	Number	2010	75994.5	118282	46181.2
DALYs (Disability-Adjusted Life Years)	Low SDI	Male	50-69 years	Number	2011	76950.7	120995	46675.2
DALYs (Disability-Adjusted Life Years)	Low SDI	Male	50-69 years	Number	2012	78305.5	123960	47510
DALYs (Disability-Adjusted Life Years)	Low SDI	Male	50-69 years	Number	2013	80284.5	128085	48733.9
DALYs (Disability-Adjusted Life Years)	Low SDI	Male	50-69 years	Number	2014	81758.5	128235	49865.5
DALYs (Disability-Adjusted Life Years)	Low SDI	Male	50-69 years	Number	2015	83803.1	132851	50896.7
DALYs (Disability-Adjusted Life Years)	Low SDI	Male	50-69 years	Number	2016	86389.8	137419	51839.3
DALYs (Disability-Adjusted Life Years)	Low SDI	Male	50-69 years	Number	2017	90434.8	143239	53983.2
DALYs (Disability-Adjusted Life Years)	Low SDI	Male	50-69 years	Number	2018	93024.9	149223	55491.9
DALYs (Disability-Adjusted Life Years)	Low SDI	Male	50-69 years	Number	2019	95555.2	152620	56437
DALYs (Disability-Adjusted Life Years)	Low SDI	Male	70+ years	Number	1990	16678.3	24460.3	10601.3
DALYs (Disability-Adjusted Life Years)	Low SDI	Male	70+ years	Number	1991	17173.9	25059.7	10878.8
DALYs (Disability-Adjusted Life Years)	Low SDI	Male	70+ years	Number	1992	17644.1	25890	11235.8
DALYs (Disability-Adjusted Life Years)	Low SDI	Male	70+ years	Number	1993	18129	26646.8	11764.1
DALYs (Disability-Adjusted Life Years)	Low SDI	Male	70+ years	Number	1994	18525.5	27040.9	12047.2
DALYs (Disability-Adjusted Life Years)	Low SDI	Male	70+ years	Number	1995	18932.3	27540.6	12289.6
DALYs (Disability-Adjusted Life Years)	Low SDI	Male	70+ years	Number	1996	19338.8	28334.2	12521
DALYs (Disability-Adjusted Life Years)	Low SDI	Male	70+ years	Number	1997	19819	28997.1	12964.4
DALYs (Disability-Adjusted Life Years)	Low SDI	Male	70+ years	Number	1998	20219.9	29767.5	13152.1
DALYs (Disability-Adjusted Life Years)	Low SDI	Male	70+ years	Number	1999	20597.1	30076.7	13418.5
DALYs (Disability-Adjusted Life Years)	Low SDI	Male	70+ years	Number	2000	21201.9	31193.9	13695.1
DALYs (Disability-Adjusted Life Years)	Low SDI	Male	70+ years	Number	2001	21704.8	31802.5	14070.1
DALYs (Disability-Adjusted Life Years)	Low SDI	Male	70+ years	Number	2002	22303.7	32908.3	14544.1
DALYs (Disability-Adjusted Life Years)	Low SDI	Male	70+ years	Number	2003	22871.4	33917.7	14940.2
DALYs (Disability-Adjusted Life Years)	Low SDI	Male	70+ years	Number	2004	23285	34609.8	15254
DALYs (Disability-Adjusted Life Years)	Low SDI	Male	70+ years	Number	2005	23830.5	34672.1	15302
DALYs (Disability-Adjusted Life Years)	Low SDI	Male	70+ years	Number	2006	24010.5	35246	15758
DALYs (Disability-Adjusted Life Years)	Low SDI	Male	70+ years	Number	2007	24287.2	35328.2	15888.2
DALYs (Disability-Adjusted Life Years)	Low SDI	Male	70+ years	Number	2008	24706.9	36456.4	16088.1
[truncated: 3,401 more rows]
